# Supplementary material for: Atalaphylline
Source: Acta Crystallogr Sect E Struct Rep Online. 2009 Dec 9;66(Pt 1):o81–2. doi: 10.1107/S1600536809051885 (PMC2980031; doi:10.1107/S1600536809051885)
Supplement: Supplementary file 2 [file e-66-00o81-Isup2.hkl]

# 
# h,k,l, Fc-squared, Fo-squared, sigma(Fo-squared) and status flag 
# 
data_I
_shelx_title ' o1m in P2(1)2(1)2(1) (100K)' 
_shelx_refln_list_code          4 
_shelx_F_calc_maximum      175.46 
_exptl_crystal_F_000       808.00 
_reflns_d_resolution_high  0.7108 
 
loop_ 
 _symmetry_equiv_pos_as_xyz 
 'x, y, z' 
 '-x+1/2, -y, z+1/2' 
 '-x, y+1/2, -z+1/2' 
 'x+1/2, -y+1/2, -z' 
 
_cell_length_a     5.0650 
_cell_length_b    15.0131 
_cell_length_c    24.5813 
_cell_angle_alpha  90.000 
_cell_angle_beta   90.000 
_cell_angle_gamma  90.000 
 
_shelx_F_squared_multiplier     1.000 
 
loop_ 
 _refln_index_h 
 _refln_index_k 
 _refln_index_l 
 _refln_F_squared_calc 
 _refln_F_squared_meas 
 _refln_F_squared_sigma 
 _refln_observed_status 
   2   0   0      671.64      685.72     11.38 o 
   4   0   0        0.02        3.32      6.07 o 
   6   0   0       21.68        7.59     17.76 o 
   1   1   0        3.95        7.29      1.69 o 
   2   1   0       12.14       10.46      1.71 o 
   3   1   0      126.18      114.02      3.99 o 
   4   1   0      202.80      229.51      6.63 o 
   5   1   0       11.33       13.09      9.56 o 
   6   1   0      177.36      198.11     28.93 o 
   7   1   0        1.91       -0.97     19.39 o 
   0   2   0     2551.48     2647.96     49.86 o 
   1   2   0      446.99      511.43      7.74 o 
   2   2   0      208.40      180.10      4.40 o 
   3   2   0     2276.96     2303.12     20.36 o 
   4   2   0       43.61       45.90      3.91 o 
   5   2   0      320.02      328.51     15.64 o 
   6   2   0      161.35      183.75     19.74 o 
   7   2   0       36.38       48.83     16.19 o 
   1   3   0      910.90      907.02     11.19 o 
   2   3   0      169.65      168.33      5.22 o 
   3   3   0      715.17      802.71     10.99 o 
   4   3   0      220.90      213.62      9.40 o 
   5   3   0      123.13      129.54     11.96 o 
   6   3   0      128.45      109.29     19.13 o 
   7   3   0       13.09       15.80     25.06 o 
   0   4   0    14301.06    14945.04    261.27 o 
   1   4   0     2729.97     2610.76     26.37 o 
   2   4   0     1483.57     1702.70     19.45 o 
   3   4   0      250.65      287.20      8.06 o 
   4   4   0       82.81       81.94      5.50 o 
   5   4   0        0.19       -2.59      6.19 o 
   6   4   0       39.98       62.92     22.49 o 
   1   5   0     1718.22     1781.76     20.15 o 
   2   5   0     6741.95     7154.77     61.33 o 
   3   5   0      835.12      795.48     11.84 o 
   4   5   0      430.85      415.20     11.34 o 
   5   5   0       31.53       29.32     10.90 o 
   6   5   0      108.74      124.76     13.49 o 
   0   6   0        5.08        4.18      5.54 o 
   1   6   0     2919.77     3208.67     30.59 o 
   2   6   0      716.94      751.08     12.31 o 
   3   6   0        6.70        3.08      3.11 o 
   4   6   0       52.00       50.80      6.23 o 
   5   6   0        9.72        7.18      6.97 o 
   6   6   0      198.55      214.54     16.97 o 
   1   7   0     2029.57     2442.54     27.50 o 
   2   7   0      504.75      494.47     10.97 o 
   3   7   0       17.20       12.11      4.47 o 
   4   7   0       20.20       32.95      8.77 o 
   5   7   0       43.88       35.41      9.48 o 
   6   7   0      124.97      123.37     14.72 o 
   0   8   0       85.84      101.80     10.44 o 
   1   8   0      405.94      546.82     12.63 o 
   2   8   0        3.50        1.26      4.05 o 
   3   8   0       92.05       90.46      7.65 o 
   4   8   0      395.20      434.91     19.33 o 
   5   8   0        4.11        7.43     17.61 o 
   6   8   0       86.02       65.27     18.90 o 
   1   9   0      505.23      587.73     14.08 o 
   2   9   0       31.71       37.87      5.88 o 
   3   9   0       32.52       33.38      7.25 o 
   4   9   0     1221.82     1125.34     80.45 o 
   5   9   0      187.89      158.33     25.60 o 
   6   9   0      110.93      135.15     21.59 o 
   0  10   0      540.59      628.63     24.83 o 
   1  10   0      596.05      609.08     15.18 o 
   2  10   0      143.73      144.99      8.98 o 
   3  10   0      270.27      260.81     13.26 o 
   4  10   0      805.16      823.18     31.35 o 
   5  10   0      352.06      288.36     32.91 o 
   6  10   0       88.10      119.30     24.47 o 
   1  11   0      554.89      528.26     14.91 o 
   2  11   0      201.23      226.40     11.02 o 
   3  11   0       36.97       35.09      7.22 o 
   4  11   0     1287.39     1189.82     42.00 o 
   5  11   0        0.23        9.76     13.26 o 
   6  11   0        2.50        0.37     20.11 o 
   0  12   0       12.43        0.08      6.82 o 
   1  12   0     1399.86     1352.38     25.28 o 
   2  12   0     1288.03     1183.12     28.52 o 
   3  12   0       78.96       77.22     11.60 o 
   4  12   0       39.15       49.35     17.27 o 
   5  12   0        3.41        6.87     14.34 o 
   1  13   0     1034.39     1023.27     24.32 o 
   2  13   0       33.47       18.16      8.67 o 
   3  13   0      106.46       85.88     14.47 o 
   4  13   0        0.57        8.67     12.31 o 
   5  13   0       11.27       10.09     16.63 o 
   0  14   0        4.36       -8.82      7.83 o 
   1  14   0       72.03       64.68      7.81 o 
   2  14   0       86.55       72.97      9.93 o 
   3  14   0       90.76       35.67     13.91 o 
   4  14   0        1.11       -7.58     12.53 o 
   5  14   0        8.50       19.33     20.77 o 
   1  15   0      154.15      173.38     30.21 o 
   2  15   0      342.48      311.49     33.22 o 
   3  15   0      553.47      543.87     40.15 o 
   4  15   0      177.28      238.08     34.21 o 
   5  15   0        0.07       12.07     18.47 o 
   0  16   0      181.99      180.64     22.81 o 
   1  16   0        3.71        8.51     10.04 o 
   2  16   0       31.38       30.37     14.10 o 
   3  16   0        0.31        5.33     10.46 o 
   4  16   0      121.56      200.30     34.13 o 
   1  17   0        9.75       19.83      9.11 o 
   2  17   0        8.00       15.64     13.53 o 
   3  17   0       41.93       29.18     15.85 o 
   4  17   0       90.89      152.50     31.09 o 
   0  18   0       46.16       66.29     18.46 o 
   1  18   0      124.78      147.29     16.02 o 
   2  18   0        0.50        4.52     10.90 o 
   3  18   0       97.03       43.51     18.67 o 
   1  19   0      209.75      218.70     23.46 o 
   2  19   0        0.16      -10.41     11.20 o 
   3  19   0        5.74       29.77     16.48 o 
   0  20   0      346.19      390.49     35.10 o 
   1  20   0      239.85      289.09     38.74 o 
   2  20   0       14.25       27.19     16.69 o 
   1   0   1      243.06      265.05      3.83 o 
   2   0   1      776.56      783.48      8.77 o 
   3   0   1       73.08       81.41      3.51 o 
   4   0   1      205.47      218.22      7.05 o 
   5   0   1      319.95      325.30     15.56 o 
   6   0   1      292.20      273.04     22.29 o 
   7   0   1        0.57       -3.88     23.94 o 
   0   1   1      126.09      128.80     15.62 o 
   1   1   1     2613.97     2532.45     19.15 o 
   2   1   1      294.98      290.39      3.29 o 
   3   1   1     1332.55     1297.52     10.03 o 
   4   1   1      141.62      137.21      4.05 o 
   5   1   1      342.21      340.38     11.05 o 
   6   1   1      319.31      308.69     17.13 o 
   7   1   1        5.51       28.60     10.98 o 
   0   2   1      210.52      191.64      4.99 o 
   1   2   1     1188.66     1154.27      9.72 o 
   2   2   1      216.60      230.90      3.53 o 
   3   2   1      151.99      172.51      3.17 o 
   4   2   1       88.20       96.16      3.62 o 
   5   2   1      268.43      271.38     10.43 o 
   6   2   1      151.49      140.87     12.92 o 
   7   2   1       57.03       54.48     11.78 o 
   0   3   1     1305.93     1306.39     20.27 o 
   1   3   1     2950.94     2941.73     21.46 o 
   2   3   1       36.22       49.29      2.27 o 
   3   3   1     1244.64     1300.40     10.61 o 
   4   3   1       49.47       55.02      3.46 o 
   5   3   1      357.31      374.51     12.01 o 
   6   3   1      257.06      254.80     17.53 o 
   7   3   1        0.50       -2.28     12.79 o 
   0   4   1        5.20        6.15      5.76 o 
   1   4   1     2417.25     2440.13     17.65 o 
   2   4   1      981.97     1060.32      9.23 o 
   3   4   1      329.28      313.89      4.83 o 
   4   4   1       57.46       62.06      3.33 o 
   5   4   1      204.00      214.42      9.85 o 
   6   4   1        0.70        0.62      6.74 o 
   0   5   1     2301.19     2348.50     30.77 o 
   1   5   1      159.23      151.93      3.70 o 
   2   5   1     2122.56     2163.42     15.74 o 
   3   5   1      173.89      180.13      4.27 o 
   4   5   1       14.71       14.83      2.74 o 
   5   5   1      113.71      119.03      8.55 o 
   6   5   1       21.97       20.90      7.80 o 
   0   6   1      599.83      591.18     11.27 o 
   1   6   1      252.08      268.15      4.71 o 
   2   6   1      110.86      131.34      3.97 o 
   3   6   1      149.21      144.49      4.72 o 
   4   6   1      473.67      440.14      9.50 o 
   5   6   1       59.97       68.29      7.60 o 
   6   6   1      256.17      268.83     12.76 o 
   0   7   1      769.42      841.93     20.66 o 
   1   7   1      444.74      495.53      7.09 o 
   2   7   1        6.72        7.64      2.49 o 
   3   7   1      134.95      131.45      5.31 o 
   4   7   1      237.65      251.90      7.81 o 
   5   7   1      182.52      167.18      9.83 o 
   6   7   1       25.07       33.41      7.45 o 
   0   8   1        0.98        5.38      4.43 o 
   1   8   1      488.50      499.66      8.59 o 
   2   8   1      581.24      570.19      9.76 o 
   3   8   1       63.05       72.87      5.36 o 
   4   8   1      473.17      440.70      9.84 o 
   5   8   1       32.99       15.80      6.64 o 
   6   8   1       41.20       48.57      8.60 o 
   0   9   1       65.67       72.25      6.97 o 
   1   9   1      422.97      419.43      8.43 o 
   2   9   1      381.76      407.86      8.73 o 
   3   9   1      273.64      256.70      8.35 o 
   4   9   1      271.66      289.10     14.57 o 
   5   9   1       68.88       94.61     16.26 o 
   6   9   1       56.56       55.87      9.12 o 
   0  10   1      707.52      683.43     15.57 o 
   1  10   1      703.97      665.80     11.15 o 
   2  10   1      258.63      242.27      7.65 o 
   3  10   1        5.48        0.26      3.67 o 
   4  10   1       97.71      102.65     14.42 o 
   5  10   1       39.91       38.91     11.97 o 
   6  10   1       85.03       90.34     12.53 o 
   0  11   1      181.24      185.28      9.47 o 
   1  11   1      691.79      673.60     11.70 o 
   2  11   1     1520.82     1417.03     18.15 o 
   3  11   1       23.91       23.66      4.66 o 
   4  11   1       40.69       47.99      8.85 o 
   5  11   1       69.24       61.09     14.27 o 
   6  11   1       29.63       54.74     11.38 o 
   0  12   1      209.29      198.26      9.12 o 
   1  12   1      413.76      362.33      9.40 o 
   2  12   1      153.38      152.54      6.90 o 
   3  12   1       19.89       21.19      5.82 o 
   4  12   1       28.44       31.29      9.93 o 
   5  12   1       23.19       22.54     12.19 o 
   0  13   1        1.72       -6.13      4.25 o 
   1  13   1      205.57      176.02      7.37 o 
   2  13   1       44.61       37.36      4.75 o 
   3  13   1      378.38      325.40     16.19 o 
   4  13   1       54.16       64.62     13.60 o 
   5  13   1       33.14       37.60     14.04 o 
   0  14   1        1.92        2.44      4.16 o 
   1  14   1      143.94      112.76      6.34 o 
   2  14   1       36.96       39.76      6.03 o 
   3  14   1       62.41       58.72     12.30 o 
   4  14   1        4.29        2.28      9.49 o 
   5  14   1       45.30       57.60     15.46 o 
   0  15   1      159.72      146.36     14.25 o 
   1  15   1      107.58      109.71      9.68 o 
   2  15   1       13.39       15.29      6.63 o 
   3  15   1       41.25       37.57     10.68 o 
   4  15   1      188.72      240.34     24.48 o 
   5  15   1        7.73       28.50     15.26 o 
   0  16   1      771.91      700.72     28.64 o 
   1  16   1       14.26       36.72      6.55 o 
   2  16   1      112.76      106.31     11.26 o 
   3  16   1       15.34       13.56      8.47 o 
   4  16   1      167.19      196.20     24.02 o 
   0  17   1        0.16       14.27      7.77 o 
   1  17   1       84.83       99.45      9.37 o 
   2  17   1       18.68       12.29      8.65 o 
   3  17   1       11.66       17.25     10.04 o 
   4  17   1        6.07        5.51     10.97 o 
   0  18   1       11.28       10.33      7.66 o 
   1  18   1       27.55       31.30      6.58 o 
   2  18   1       33.69       20.61     10.44 o 
   3  18   1       11.88        2.37     14.44 o 
   0  19   1       52.27       61.33     12.99 o 
   1  19   1       56.98       93.09     13.63 o 
   2  19   1       29.45       27.62     11.16 o 
   3  19   1       17.12       15.89     10.77 o 
   0  20   1      113.74      130.39     20.26 o 
   1  20   1       20.36       29.51     10.55 o 
   2  20   1      175.60      214.28     23.04 o 
   0  21   1        9.47       38.98      9.58 o 
   1   0   2      864.87      908.21      9.49 o 
   2   0   2     1838.29     1955.67     15.60 o 
   3   0   2       33.60       31.48      2.66 o 
   4   0   2       35.77       45.45      4.15 o 
   5   0   2       18.51       22.89      7.80 o 
   6   0   2      144.94      149.62     18.28 o 
   7   0   2        2.95       37.98     15.62 o 
   0   1   2    14429.43    14297.34    239.61 o 
   1   1   2     1431.99     1528.60     10.90 o 
   2   1   2       86.44      108.02      2.10 o 
   3   1   2     2006.81     2063.69     14.06 o 
   4   1   2      109.02      112.70      3.85 o 
   5   1   2       98.48       95.05      7.29 o 
   6   1   2       81.51       77.33     11.04 o 
   7   1   2       10.52       22.32     10.94 o 
   0   2   2      371.47      426.16      6.85 o 
   1   2   2     2915.95     2963.01     20.60 o 
   2   2   2      401.90      353.73      3.97 o 
   3   2   2      783.59      847.00      7.11 o 
   4   2   2      544.70      539.34      7.66 o 
   5   2   2      656.50      623.44     13.76 o 
   6   2   2      255.81      251.09     17.48 o 
   7   2   2       29.55       26.47     11.03 o 
   0   3   2      578.86      574.40     11.69 o 
   1   3   2      408.38      390.91      4.96 o 
   2   3   2     1706.45     1824.57     12.43 o 
   3   3   2       65.20       73.88      2.83 o 
   4   3   2      156.26      167.94      4.92 o 
   5   3   2      668.52      639.11     15.12 o 
   6   3   2       54.23       62.62      8.68 o 
   7   3   2       14.50       20.60     10.57 o 
   0   4   2     1569.23     1476.19     23.88 o 
   1   4   2     1831.11     1849.37     14.16 o 
   2   4   2     2953.69     3112.57     19.45 o 
   3   4   2      355.36      410.21      6.30 o 
   4   4   2       50.46       59.95      3.33 o 
   5   4   2       73.75       76.56      7.41 o 
   6   4   2       18.18       21.51      7.50 o 
   0   5   2       86.25       92.97      5.67 o 
   1   5   2      479.05      519.61      6.15 o 
   2   5   2      127.05      139.95      3.46 o 
   3   5   2      318.56      321.57      5.94 o 
   4   5   2      126.46      147.64      4.69 o 
   5   5   2       86.18       92.24      7.88 o 
   6   5   2      151.63      144.15     11.62 o 
   0   6   2      878.75      934.91     14.69 o 
   1   6   2      737.67      751.16      8.37 o 
   2   6   2      321.71      352.62      6.24 o 
   3   6   2       96.88      102.54      4.02 o 
   4   6   2      270.63      262.40      7.39 o 
   5   6   2       56.00       52.29      6.96 o 
   6   6   2       12.08       11.60      7.93 o 
   0   7   2      431.71      454.60     10.62 o 
   1   7   2     2740.22     2917.13     22.37 o 
   2   7   2      147.12      121.73      4.53 o 
   3   7   2        9.13        9.56      3.19 o 
   4   7   2       57.39       47.74      5.10 o 
   5   7   2       22.81       22.93      6.09 o 
   6   7   2       48.37       41.38      8.37 o 
   0   8   2      331.30      370.15     14.03 o 
   1   8   2     2452.74     2647.42     24.58 o 
   2   8   2       30.57       37.60      3.83 o 
   3   8   2       66.44       73.42      6.33 o 
   4   8   2       21.94       19.17      4.47 o 
   5   8   2       72.98       56.51      7.93 o 
   6   8   2       21.52       29.80      8.17 o 
   0   9   2      169.27      172.17      9.46 o 
   1   9   2      373.87      394.21      8.23 o 
   2   9   2      487.59      493.75      9.56 o 
   3   9   2      485.89      455.20     10.76 o 
   4   9   2      855.82      864.05     21.00 o 
   5   9   2       25.16       17.16      8.19 o 
   6   9   2       36.21       41.03      9.11 o 
   0  10   2      411.36      400.35     12.55 o 
   1  10   2      150.80      156.97      6.13 o 
   2  10   2     1083.15     1020.37     14.42 o 
   3  10   2      119.49      117.41      6.51 o 
   4  10   2     1143.10     1122.14     27.87 o 
   5  10   2      208.02      208.12     31.24 o 
   6  10   2       12.98       37.58      9.81 o 
   0  11   2      176.89      159.11      9.18 o 
   1  11   2      452.56      438.37      9.75 o 
   2  11   2     1593.40     1539.17     19.20 o 
   3  11   2      172.99      181.68      7.82 o 
   4  11   2      403.39      390.08     21.71 o 
   5  11   2       81.52       92.92     16.58 o 
   6  11   2        6.16       19.38      9.20 o 
   0  12   2       11.43       11.48      4.92 o 
   1  12   2      874.15      835.20     13.78 o 
   2  12   2       48.49       45.85      4.92 o 
   3  12   2       27.60       24.27      7.77 o 
   4  12   2      211.14      209.34     26.81 o 
   5  12   2       42.18       28.27     11.93 o 
   0  13   2       32.02       36.98      5.85 o 
   1  13   2     2049.13     1864.94     22.39 o 
   2  13   2      163.71      160.97      7.31 o 
   3  13   2       18.41       38.56     14.61 o 
   4  13   2        5.42        9.49      9.68 o 
   5  13   2       11.17        4.29     11.11 o 
   0  14   2      112.31      110.89      7.80 o 
   1  14   2       17.93        9.74      4.24 o 
   2  14   2       52.94       52.58     11.08 o 
   3  14   2      127.16      135.00     16.46 o 
   4  14   2      129.74      131.72     18.96 o 
   5  14   2       15.49       -2.85     11.77 o 
   0  15   2      169.29      141.31     14.07 o 
   1  15   2       95.58       86.37      8.47 o 
   2  15   2      535.46      474.44     26.13 o 
   3  15   2       20.54        8.97      8.75 o 
   4  15   2       60.60       73.81     15.86 o 
   5  15   2        1.20       -5.88     12.19 o 
   0  16   2       45.11       64.38     12.23 o 
   1  16   2       63.51       69.03      8.10 o 
   2  16   2       28.49       25.04      7.45 o 
   3  16   2      168.34      163.19     19.36 o 
   4  16   2      465.01      450.02     29.31 o 
   0  17   2      128.26      142.57     15.09 o 
   1  17   2        9.90       31.23      6.51 o 
   2  17   2       62.11       79.34     10.46 o 
   3  17   2      243.66      295.07     25.24 o 
   4  17   2        4.30       16.21     12.33 o 
   0  18   2       11.29       10.72      7.48 o 
   1  18   2       23.75       53.30     15.45 o 
   2  18   2       12.83       16.83      9.60 o 
   3  18   2        9.55       17.76     13.75 o 
   0  19   2        6.46       17.81      8.86 o 
   1  19   2        7.79       13.91      9.64 o 
   2  19   2      170.64      173.47     20.63 o 
   3  19   2        9.78       16.20     11.22 o 
   0  20   2      234.90      299.66     23.35 o 
   1  20   2      204.86      217.57     16.85 o 
   2  20   2       20.34       34.67     12.09 o 
   0  21   2        7.32       30.65     13.54 o 
   1   0   3     3645.51     3665.87     30.44 o 
   2   0   3     1371.64     1295.68     11.85 o 
   3   0   3      358.51      332.88      6.38 o 
   4   0   3       46.92       52.97      4.30 o 
   5   0   3       51.18       64.01      9.64 o 
   6   0   3      185.23      200.52     31.31 o 
   7   0   3        7.40       10.93     13.88 o 
   0   1   3     2384.00     2103.83     36.47 o 
   1   1   3     5150.58     5248.83     33.74 o 
   2   1   3     1563.63     1554.60      9.49 o 
   3   1   3      370.66      357.65      4.61 o 
   4   1   3       42.69       48.09      2.85 o 
   5   1   3      394.41      388.74     11.84 o 
   6   1   3      287.73      287.64     16.53 o 
   7   1   3        0.85       17.23     10.59 o 
   0   2   3     1672.58     1578.05     19.08 o 
   1   2   3    11900.03    11688.61     74.66 o 
   2   2   3      172.87      223.28      3.18 o 
   3   2   3      338.45      354.69      4.62 o 
   4   2   3       34.85       39.72      3.19 o 
   5   2   3      973.03      934.29     16.84 o 
   6   2   3      119.53      114.56     12.22 o 
   7   2   3        2.38       10.72     12.51 o 
   0   3   3       43.43       36.34      3.53 o 
   1   3   3     3726.18     3600.39     23.95 o 
   2   3   3     1358.60     1454.83     10.51 o 
   3   3   3     1111.19     1220.94     10.63 o 
   4   3   3       10.25        8.63      2.36 o 
   5   3   3      207.78      241.99      9.41 o 
   6   3   3      272.70      284.87     13.86 o 
   7   3   3       61.46       74.17     12.54 o 
   0   4   3      293.12      284.64     10.58 o 
   1   4   3     1095.12     1141.90      9.82 o 
   2   4   3      639.08      762.99      7.13 o 
   3   4   3      290.90      353.18      5.89 o 
   4   4   3      199.69      196.91      5.27 o 
   5   4   3       57.02       42.94      6.50 o 
   6   4   3       89.62       86.76      9.94 o 
   0   5   3     1185.09     1202.20     18.22 o 
   1   5   3      515.02      507.83      6.36 o 
   2   5   3      433.03      445.67      5.66 o 
   3   5   3      123.20      145.77      4.36 o 
   4   5   3       30.54       30.35      3.01 o 
   5   5   3       20.04       21.57      5.74 o 
   6   5   3       69.35       60.54      9.29 o 
   0   6   3     2316.40     2202.65     24.32 o 
   1   6   3     1093.32     1133.84     10.92 o 
   2   6   3      213.07      233.36      5.64 o 
   3   6   3      385.50      405.23      7.00 o 
   4   6   3        3.88        6.78      2.97 o 
   5   6   3       18.22       19.34      5.96 o 
   6   6   3       67.70       57.08     14.19 o 
   0   7   3     2591.69     3010.11     35.15 o 
   1   7   3      681.41      733.48      8.37 o 
   2   7   3      101.43      105.15      4.52 o 
   3   7   3      488.25      451.38      8.69 o 
   4   7   3       69.05       77.89      5.14 o 
   5   7   3       83.24       85.26      8.03 o 
   6   7   3       12.84        2.72      8.06 o 
   0   8   3     1691.04     1855.02     26.44 o 
   1   8   3      553.97      562.88      9.17 o 
   2   8   3      306.81      313.96      7.41 o 
   3   8   3      147.02      160.46      7.20 o 
   4   8   3      121.53      118.31      6.91 o 
   5   8   3       51.89       50.69      7.70 o 
   6   8   3       51.78       51.03      9.16 o 
   0   9   3       61.05       56.51      5.69 o 
   1   9   3      107.68      106.42      4.97 o 
   2   9   3       21.99       23.75      3.80 o 
   3   9   3      591.44      572.57     11.94 o 
   4   9   3      329.68      329.22     19.46 o 
   5   9   3      164.31      170.08     18.67 o 
   6   9   3       19.38       14.25      8.10 o 
   0  10   3      167.92      183.54      8.89 o 
   1  10   3      541.54      526.19      9.93 o 
   2  10   3      353.09      328.29      8.44 o 
   3  10   3      252.33      241.66      8.45 o 
   4  10   3       98.71      125.59     14.39 o 
   5  10   3      231.18      261.19     22.53 o 
   6  10   3        1.54        6.13     15.11 o 
   0  11   3      326.67      327.60     11.88 o 
   1  11   3      640.08      602.64     11.07 o 
   2  11   3      582.00      543.53     10.99 o 
   3  11   3      222.14      218.33      8.28 o 
   4  11   3      255.03      243.23     22.68 o 
   5  11   3       95.81      101.84     17.22 o 
   6  11   3       19.18       32.58     10.00 o 
   0  12   3      286.72      291.15     11.94 o 
   1  12   3     1192.63     1133.50     16.20 o 
   2  12   3     1593.67     1536.94     21.26 o 
   3  12   3      103.01      120.72      8.43 o 
   4  12   3      197.57      208.76     19.99 o 
   5  12   3      159.99      177.40     21.62 o 
   0  13   3      358.94      345.38     11.60 o 
   1  13   3     1147.33     1015.42     15.58 o 
   2  13   3      944.12      869.61     15.81 o 
   3  13   3        6.30        5.65      6.46 o 
   4  13   3       67.07       65.43     13.55 o 
   5  13   3       23.90       45.67     34.27 o 
   0  14   3        0.67       -6.04      5.43 o 
   1  14   3      229.73      218.99      7.85 o 
   2  14   3       81.80       76.70      9.21 o 
   3  14   3      139.00      140.44     16.74 o 
   4  14   3       37.61       29.45     11.21 o 
   5  14   3       35.83       29.74     14.93 o 
   0  15   3        4.49       15.24      7.46 o 
   1  15   3       88.25       77.28      8.13 o 
   2  15   3       11.85       10.80      6.43 o 
   3  15   3      233.39      237.05     21.40 o 
   4  15   3       22.25       22.54     11.00 o 
   0  16   3        9.94       14.94      7.76 o 
   1  16   3      118.30      115.09      9.52 o 
   2  16   3       82.47      108.45     11.74 o 
   3  16   3       63.79       72.98     14.59 o 
   4  16   3        7.00        9.25     11.20 o 
   0  17   3        0.35       14.92      7.54 o 
   1  17   3       97.18      107.02      9.83 o 
   2  17   3      102.10      107.29     17.78 o 
   3  17   3       20.87       17.04     21.14 o 
   4  17   3      231.63      262.67     26.94 o 
   0  18   3      159.10      194.63     17.96 o 
   1  18   3       94.71      112.01     12.43 o 
   2  18   3      105.78      108.11     22.54 o 
   3  18   3       11.89       13.91     13.54 o 
   0  19   3      262.65      235.34     23.39 o 
   1  19   3      194.74      200.54     15.96 o 
   2  19   3       20.73       24.59     10.88 o 
   3  19   3        9.64       35.08     13.13 o 
   0  20   3       12.79       33.69     10.68 o 
   1  20   3       60.58       96.98     25.60 o 
   2  20   3      122.30      154.31     20.49 o 
   0  21   3       25.04       58.88     18.46 o 
   0   0   4       66.66       72.64      4.30 o 
   1   0   4     4118.76     4190.08     34.56 o 
   2   0   4       23.98       20.40      1.76 o 
   3   0   4        0.17        1.38      1.62 o 
   4   0   4       84.08       71.80      5.80 o 
   5   0   4      379.49      333.21     15.96 o 
   6   0   4       61.03       53.83     15.13 o 
   7   0   4       56.36       70.06     22.08 o 
   0   1   4     2040.13     1978.64     31.39 o 
   1   1   4    11009.02    11368.82     65.56 o 
   2   1   4     2459.14     2511.92     14.77 o 
   3   1   4       69.08       65.27      2.39 o 
   4   1   4      161.11      154.39      5.31 o 
   5   1   4      216.68      224.11      9.64 o 
   6   1   4      239.64      256.95     15.24 o 
   7   1   4       11.16       21.45     20.23 o 
   0   2   4       13.32       22.82      1.98 o 
   1   2   4       82.33       91.89      2.73 o 
   2   2   4      670.40      651.19      5.66 o 
   3   2   4      466.89      486.32      5.39 o 
   4   2   4      363.87      372.72      7.74 o 
   5   2   4      335.49      342.69     10.60 o 
   6   2   4      136.97      134.21     11.03 o 
   7   2   4       22.13       33.56     10.77 o 
   0   3   4     3746.13     3718.42     42.38 o 
   1   3   4     2155.96     2232.13     15.97 o 
   2   3   4       61.06       79.53      2.43 o 
   3   3   4      725.34      733.82      7.85 o 
   4   3   4      384.34      415.48      8.25 o 
   5   3   4      575.08      570.22     12.34 o 
   6   3   4       36.14       32.51      8.41 o 
   7   3   4       16.19       25.14     10.57 o 
   0   4   4      422.75      379.06      7.96 o 
   1   4   4     1678.51     1737.37     13.48 o 
   2   4   4      952.31      938.24      8.40 o 
   3   4   4      507.74      485.25      6.68 o 
   4   4   4       57.44       55.64      3.78 o 
   5   4   4      237.11      226.23     10.03 o 
   6   4   4       15.37        6.26      7.64 o 
   0   5   4       94.89       90.99      4.84 o 
   1   5   4      699.50      732.55      7.92 o 
   2   5   4     1019.25     1046.36      9.03 o 
   3   5   4      227.70      256.22      5.46 o 
   4   5   4       59.13       48.02      3.98 o 
   5   5   4       34.67       25.75      6.06 o 
   6   5   4      220.90      221.83     14.01 o 
   0   6   4      778.78      969.42     13.56 o 
   1   6   4      237.21      249.76      5.08 o 
   2   6   4      128.11      140.65      4.55 o 
   3   6   4      204.85      200.35      5.31 o 
   4   6   4       89.90       95.49      6.55 o 
   5   6   4       66.35       61.68      7.23 o 
   6   6   4       79.67       74.80     22.79 o 
   0   7   4     4501.06     4983.81     49.06 o 
   1   7   4      120.60      124.29      3.95 o 
   2   7   4      478.32      496.55      8.56 o 
   3   7   4       67.19       69.74      4.40 o 
   4   7   4       54.45       48.21      4.95 o 
   5   7   4       58.94       55.01      7.33 o 
   6   7   4       95.43       94.67     11.00 o 
   0   8   4      667.84      756.92     14.84 o 
   1   8   4       71.22       85.22      4.29 o 
   2   8   4      436.94      436.02      8.57 o 
   3   8   4      387.66      367.91      9.59 o 
   4   8   4       12.96        6.41      4.61 o 
   5   8   4       76.56       63.49      9.57 o 
   6   8   4       40.44       36.79      7.65 o 
   0   9   4       18.36       15.31      4.45 o 
   1   9   4      517.74      523.48      9.42 o 
   2   9   4      153.13      166.92      6.23 o 
   3   9   4     1456.13     1398.28     17.65 o 
   4   9   4       52.46       52.19      9.84 o 
   5   9   4      235.12      255.13     14.71 o 
   6   9   4        2.64       -0.15      7.56 o 
   0  10   4       12.27        1.25      6.79 o 
   1  10   4      270.45      263.74      7.46 o 
   2  10   4      156.85      155.46      6.43 o 
   3  10   4      475.34      441.37     10.84 o 
   4  10   4      124.49      114.78     12.48 o 
   5  10   4      332.48      337.78     23.62 o 
   6  10   4      189.19      216.18     16.16 o 
   0  11   4        0.34      -10.29      5.86 o 
   1  11   4      131.86      109.04      5.74 o 
   2  11   4      700.03      657.91     13.13 o 
   3  11   4       15.67        7.85      4.24 o 
   4  11   4       45.49       40.28     10.49 o 
   5  11   4      190.10      239.24     22.93 o 
   6  11   4        9.26       44.04     10.39 o 
   0  12   4      210.35      183.97     10.26 o 
   1  12   4      683.91      675.90     12.31 o 
   2  12   4      592.35      567.23     12.56 o 
   3  12   4        7.45        4.87      5.30 o 
   4  12   4       67.12       66.93     13.52 o 
   5  12   4       64.24       94.33     17.22 o 
   0  13   4       21.33       20.75      5.67 o 
   1  13   4      795.71      682.50     13.17 o 
   2  13   4      209.04      204.76      8.56 o 
   3  13   4       24.57        7.01      7.56 o 
   4  13   4       14.94       17.37      9.62 o 
   5  13   4        1.30       16.17     11.58 o 
   0  14   4       52.88       43.00      5.99 o 
   1  14   4      127.81      100.21      7.47 o 
   2  14   4      216.64      204.05     12.85 o 
   3  14   4        5.61        4.17      7.17 o 
   4  14   4       24.53       33.30     17.22 o 
   5  14   4       26.80       31.19     13.91 o 
   0  15   4        1.99        5.31      7.33 o 
   1  15   4       87.91       92.61      8.62 o 
   2  15   4       48.08       63.79     12.94 o 
   3  15   4       54.08       48.49     12.07 o 
   4  15   4       81.05       78.12     16.14 o 
   0  16   4       29.51       34.39     16.97 o 
   1  16   4       36.50       44.29      7.17 o 
   2  16   4       41.05       43.82     11.71 o 
   3  16   4      152.86      177.89     20.00 o 
   4  16   4       35.30       47.16     14.46 o 
   0  17   4        7.62       17.11      7.92 o 
   1  17   4       40.97       40.91      7.04 o 
   2  17   4      106.96      125.95     13.16 o 
   3  17   4      165.88      196.71     21.57 o 
   4  17   4      232.72      249.33     34.77 o 
   0  18   4       85.63       93.65     13.68 o 
   1  18   4       79.11      101.41     12.20 o 
   2  18   4       16.36       32.08      8.55 o 
   3  18   4       86.55       96.55     19.19 o 
   0  19   4      113.59      111.87     22.81 o 
   1  19   4        2.10       15.15      7.19 o 
   2  19   4        1.13       -1.99      8.23 o 
   3  19   4      122.12      157.30     21.53 o 
   0  20   4      295.37      355.54     23.68 o 
   1  20   4        7.80       32.40      8.34 o 
   2  20   4      210.28      240.74     23.99 o 
   1   0   5    23888.95    23375.31    184.03 o 
   2   0   5     1050.93     1187.16     12.03 o 
   3   0   5      163.37      161.56      4.51 o 
   4   0   5       16.18       14.33      4.77 o 
   6   0   5       67.71       82.76     15.59 o 
   7   0   5        0.01       20.07     15.39 o 
   0   1   5     6809.41     6716.71    140.58 o 
   1   1   5    12554.96    12707.96     72.90 o 
   2   1   5      713.24      712.34      5.98 o 
   3   1   5      426.12      410.36      5.21 o 
   4   1   5      344.52      322.54      7.50 o 
   5   1   5      304.50      305.52     10.84 o 
   6   1   5      123.05      134.41     10.84 o 
   7   1   5       10.46       20.85     10.82 o 
   0   2   5     2099.16     2010.29     23.55 o 
   1   2   5     4136.25     4336.71     26.23 o 
   2   2   5      391.08      382.17      4.15 o 
   3   2   5      166.81      174.72      3.54 o 
   4   2   5      656.27      632.78     10.03 o 
   5   2   5      146.57      156.37      8.10 o 
   6   2   5      137.69      130.39     10.86 o 
   7   2   5       14.86       23.13     10.67 o 
   0   3   5     2505.09     2462.61     29.61 o 
   1   3   5      277.48      270.68      3.86 o 
   2   3   5      921.32      921.14      7.77 o 
   3   3   5      164.39      165.09      3.92 o 
   4   3   5      364.26      347.80      7.65 o 
   5   3   5      151.56      148.48      7.65 o 
   6   3   5       74.00       63.54      9.15 o 
   0   4   5      589.48      608.95     10.20 o 
   1   4   5     1826.57     1806.51     14.67 o 
   2   4   5      437.95      425.67      5.17 o 
   3   4   5      212.08      205.62      4.70 o 
   4   4   5      284.49      292.13      6.78 o 
   5   4   5       27.87       28.72      4.90 o 
   6   4   5        1.07        8.89      7.17 o 
   0   5   5      149.83      135.53      5.66 o 
   1   5   5     1207.13     1309.08     11.60 o 
   2   5   5      201.98      192.11      4.23 o 
   3   5   5      265.02      274.14      5.62 o 
   4   5   5      156.55      166.11      5.76 o 
   5   5   5      168.10      167.30      9.29 o 
   6   5   5       46.97       50.69      9.06 o 
   0   6   5     2033.30     2247.34     25.40 o 
   1   6   5       85.39      109.96      3.80 o 
   2   6   5      298.07      312.91      6.18 o 
   3   6   5       98.20       89.82      4.02 o 
   4   6   5      180.63      181.05      7.29 o 
   5   6   5       52.12       56.96      6.47 o 
   6   6   5       55.20       49.73      9.68 o 
   0   7   5      424.03      486.15      9.76 o 
   1   7   5      317.21      329.53      5.93 o 
   2   7   5      181.07      195.54      6.06 o 
   3   7   5      381.40      344.10      7.75 o 
   4   7   5       53.13       59.69      6.42 o 
   5   7   5       28.52       24.62      5.88 o 
   6   7   5       15.15       10.56      8.44 o 
   0   8   5     1334.38     1407.86     21.80 o 
   1   8   5       62.85       66.99      4.34 o 
   2   8   5      276.87      269.62      7.73 o 
   3   8   5     1128.48     1032.20     15.71 o 
   4   8   5       10.30        8.94      4.61 o 
   5   8   5       11.04       12.63      6.23 o 
   6   8   5       23.52       20.01      9.01 o 
   0   9   5        0.26        0.25      3.87 o 
   1   9   5      173.71      192.37      6.10 o 
   2   9   5      288.10      293.13      8.64 o 
   3   9   5      870.61      839.22     12.70 o 
   4   9   5      230.59      218.00     12.87 o 
   5   9   5      227.03      232.54     14.55 o 
   6   9   5        9.28       13.97      9.82 o 
   0  10   5     1305.62     1274.29     22.38 o 
   1  10   5      184.30      161.12      6.13 o 
   2  10   5      259.99      246.55      8.36 o 
   3  10   5      227.32      219.03      8.60 o 
   4  10   5        8.47        9.20      7.85 o 
   5  10   5       17.74       20.19     10.44 o 
   6  10   5      154.07      190.62     15.69 o 
   0  11   5        1.55       -0.85      4.23 o 
   1  11   5      385.64      357.41      8.88 o 
   2  11   5      199.22      178.31      7.86 o 
   3  11   5      288.88      282.79      9.35 o 
   4  11   5      180.26      165.92     17.55 o 
   5  11   5      290.76      260.63     37.16 o 
   0  12   5      298.30      276.63     11.72 o 
   1  12   5      278.37      255.78      8.04 o 
   2  12   5      502.61      449.45     11.25 o 
   3  12   5      146.29      152.10      9.91 o 
   4  12   5        4.29        9.44      9.05 o 
   5  12   5       81.64       75.24     16.04 o 
   0  13   5      412.36      399.19     13.90 o 
   1  13   5      129.97      126.17      6.49 o 
   2  13   5      606.55      528.58     13.02 o 
   3  13   5       33.46       44.40     13.49 o 
   4  13   5       71.93       77.39     14.93 o 
   5  13   5       10.63       12.97     13.01 o 
   0  14   5       92.23       77.51      8.93 o 
   1  14   5      304.88      259.67      9.98 o 
   2  14   5      206.61      187.82     12.69 o 
   3  14   5       71.21      114.63     19.34 o 
   4  14   5       42.64       60.80     14.78 o 
   5  14   5       59.87       60.20     26.96 o 
   0  15   5        5.86        1.33      6.71 o 
   1  15   5       87.79       94.53      8.80 o 
   2  15   5      153.90      142.78     13.04 o 
   3  15   5       12.18       30.34     10.95 o 
   4  15   5       18.15       25.43     10.68 o 
   0  16   5       11.36       13.91      8.84 o 
   1  16   5       43.29       40.33     13.18 o 
   2  16   5       81.47       68.06     10.79 o 
   3  16   5      159.61      159.76     20.72 o 
   4  16   5       50.20       47.28     14.95 o 
   0  17   5       11.55        9.78      7.21 o 
   1  17   5      136.32      146.99     13.49 o 
   2  17   5       63.72       61.44     10.71 o 
   3  17   5      131.01      119.69     18.47 o 
   4  17   5       76.06       99.98     21.34 o 
   0  18   5      124.81      141.20     15.90 o 
   1  18   5       42.71       44.89      9.42 o 
   2  18   5      158.47      172.34     15.52 o 
   3  18   5        2.90       17.35     10.74 o 
   0  19   5        1.33       17.07      8.78 o 
   1  19   5       18.00       39.97     10.39 o 
   2  19   5        6.51       15.17     10.57 o 
   0  20   5      215.51      230.16     20.32 o 
   1  20   5      128.05      140.51     14.90 o 
   2  20   5      114.53       91.39     16.45 o 
   0   0   6     8453.86     8408.78    114.82 o 
   1   0   6    30786.91    30922.76    225.68 o 
   2   0   6      316.52      264.63      5.46 o 
   3   0   6        1.00       -0.88      1.51 o 
   4   0   6      211.43      208.94     10.43 o 
   5   0   6       21.57       13.08      7.18 o 
   6   0   6      379.97      385.95     24.39 o 
   7   0   6        0.15        9.28     14.42 o 
   0   1   6      773.10      736.18     12.68 o 
   1   1   6      755.54      798.04      5.65 o 
   2   1   6     2073.43     2249.40     15.02 o 
   3   1   6       88.95       97.77      2.96 o 
   4   1   6      146.76      145.27      5.61 o 
   5   1   6       49.35       48.50      7.60 o 
   6   1   6       10.16       16.54      7.33 o 
   7   1   6      442.84      458.79     28.19 o 
   0   2   6     1953.74     1926.01     20.73 o 
   1   2   6      761.59      823.82      6.84 o 
   2   2   6     2659.30     2821.69     18.06 o 
   3   2   6      112.72      111.96      2.93 o 
   4   2   6      550.87      550.29      9.37 o 
   5   2   6       22.84       22.75      5.28 o 
   6   2   6      122.87      122.96     10.81 o 
   0   3   6        1.93        2.39      2.33 o 
   1   3   6      383.89      393.90      4.66 o 
   2   3   6      569.97      612.60      5.89 o 
   3   3   6       16.78       16.19      1.91 o 
   4   3   6      993.41      977.84     12.40 o 
   5   3   6       66.51       49.65      5.71 o 
   6   3   6       12.81       21.52      7.95 o 
   0   4   6     2245.71     2174.46     25.03 o 
   1   4   6     1061.90     1136.76      9.80 o 
   2   4   6      459.54      471.98      5.47 o 
   3   4   6      872.76      862.27      8.91 o 
   4   4   6      976.14      882.87     11.52 o 
   5   4   6       45.89       47.73      5.80 o 
   6   4   6       49.91       43.58      9.09 o 
   0   5   6      546.01      555.13      9.18 o 
   1   5   6      703.66      791.76      8.69 o 
   2   5   6      171.73      185.96      4.34 o 
   3   5   6        1.93        2.62      2.01 o 
   4   5   6      228.07      217.86      6.41 o 
   5   5   6      222.09      197.43      8.49 o 
   6   5   6      128.33      133.15     11.40 o 
   0   6   6       23.18       17.18      3.03 o 
   1   6   6      603.01      648.75      7.94 o 
   2   6   6       46.04       48.85      3.24 o 
   3   6   6       92.60      119.94      4.47 o 
   4   6   6       97.50      119.41      7.13 o 
   5   6   6      143.70      141.31      9.19 o 
   6   6   6       29.52       37.84     10.89 o 
   0   7   6     2127.71     2373.62     26.97 o 
   1   7   6       63.41       67.28      3.52 o 
   2   7   6      360.95      356.41      7.67 o 
   3   7   6      170.64      170.39      6.37 o 
   4   7   6        0.35        2.20      3.42 o 
   5   7   6       43.68       36.80      6.59 o 
   6   7   6       40.05       38.44      9.35 o 
   0   8   6       18.74        9.40      3.59 o 
   1   8   6      304.50      325.33      7.16 o 
   2   8   6      671.81      695.64     11.27 o 
   3   8   6      370.57      360.13      9.57 o 
   4   8   6       65.53       55.10      6.45 o 
   5   8   6      259.88      239.53     12.56 o 
   6   8   6        6.40       10.18      8.76 o 
   0   9   6        0.14       -1.91      4.75 o 
   1   9   6      164.33      173.23      5.91 o 
   2   9   6      411.34      392.63      9.64 o 
   3   9   6      895.32      871.69     14.79 o 
   4   9   6      165.89      135.61     11.08 o 
   5   9   6      130.70      138.60     12.03 o 
   6   9   6       55.16       65.21     12.44 o 
   0  10   6       17.88       10.56      4.59 o 
   1  10   6      106.91      109.51      5.43 o 
   2  10   6      311.60      280.56      8.99 o 
   3  10   6     1502.44     1404.58     22.46 o 
   4  10   6       24.87       24.57      7.81 o 
   5  10   6      360.40      340.57     19.07 o 
   6  10   6       39.26       74.85     14.01 o 
   0  11   6      366.86      355.72     12.38 o 
   1  11   6      368.05      361.85      8.89 o 
   2  11   6      182.76      178.78      7.78 o 
   3  11   6      901.20      823.83     15.20 o 
   4  11   6      120.03      109.13     15.18 o 
   5  11   6      144.38      167.24     20.50 o 
   0  12   6      995.09      909.99     26.76 o 
   1  12   6      427.43      405.90      9.81 o 
   2  12   6      754.04      744.77     14.26 o 
   3  12   6      346.63      314.84     15.68 o 
   4  12   6        7.71       11.60      8.66 o 
   5  12   6       34.56       38.45     13.51 o 
   0  13   6      619.41      630.76     17.27 o 
   1  13   6       57.44       57.22      5.03 o 
   2  13   6      169.09      169.53      9.28 o 
   3  13   6       53.28       66.15     20.14 o 
   4  13   6       47.39       20.66     13.53 o 
   5  13   6       31.89       22.28     22.46 o 
   0  14   6     1633.12     1428.12     24.49 o 
   1  14   6      145.22      134.14      7.25 o 
   2  14   6       68.11       51.24      8.93 o 
   3  14   6      163.53      136.12     14.41 o 
   4  14   6        3.25       12.61     10.34 o 
   5  14   6       28.82       47.70     14.48 o 
   0  15   6        5.66        0.77      7.04 o 
   1  15   6      349.32      323.94     17.48 o 
   2  15   6       47.31       42.90      9.54 o 
   3  15   6      215.21      238.36     28.45 o 
   4  15   6       26.86       27.67     12.02 o 
   0  16   6      115.77      130.33     14.82 o 
   1  16   6      168.11      163.80     13.64 o 
   2  16   6        5.24        8.64      6.94 o 
   3  16   6       18.12       32.10     12.26 o 
   4  16   6      112.65      115.58     19.64 o 
   0  17   6        4.99       16.99      8.70 o 
   1  17   6       47.96       61.87      9.93 o 
   2  17   6      132.75      154.15     14.71 o 
   3  17   6       47.94       43.25     13.08 o 
   4  17   6      110.01      192.96     24.24 o 
   0  18   6      160.75      153.28     16.57 o 
   1  18   6       45.07       41.71     10.84 o 
   2  18   6       39.93       47.96     10.47 o 
   3  18   6       13.06       17.26     11.09 o 
   0  19   6        5.36       14.11      8.65 o 
   1  19   6      121.24      160.57     15.07 o 
   2  19   6       44.17       44.82     10.65 o 
   0  20   6        0.17       34.76     10.11 o 
   1  20   6      291.67      309.06     19.47 o 
   1   0   7     5597.47     5628.63     41.98 o 
   2   0   7      472.95      489.02      7.56 o 
   3   0   7      543.17      547.78     11.02 o 
   4   0   7      373.18      374.10     13.47 o 
   5   0   7      139.56      134.29     12.00 o 
   6   0   7        1.80        4.14     12.68 o 
   0   1   7      919.03      893.47     13.83 o 
   1   1   7     3209.39     3137.31     16.89 o 
   2   1   7      351.02      379.91      5.05 o 
   3   1   7      101.63      121.15      3.95 o 
   4   1   7      145.18      138.50      6.53 o 
   5   1   7        1.50       -2.98      4.61 o 
   6   1   7       10.57        9.56      9.53 o 
   0   2   7      362.01      331.01      5.91 o 
   1   2   7      559.44      623.54      5.26 o 
   2   2   7      776.26      902.55      7.39 o 
   3   2   7      331.47      305.82      5.08 o 
   4   2   7      447.23      432.53      8.91 o 
   5   2   7      104.96      114.92      8.23 o 
   6   2   7       46.10       52.77      8.92 o 
   0   3   7      737.59      775.14     10.08 o 
   1   3   7      848.25      845.66      7.46 o 
   2   3   7     1227.95     1334.69      9.28 o 
   3   3   7      366.29      334.07      4.92 o 
   4   3   7      974.44      935.64     12.79 o 
   5   3   7      222.84      242.04      9.00 o 
   6   3   7       35.68       34.14      8.50 o 
   0   4   7     1889.05     1924.97     22.91 o 
   1   4   7      507.21      560.60      6.67 o 
   2   4   7      608.28      601.42      6.96 o 
   3   4   7      382.01      395.50      5.90 o 
   4   4   7      166.77      170.38      5.88 o 
   5   4   7      270.50      260.02      9.25 o 
   6   4   7       13.91       23.11      8.13 o 
   0   5   7     1500.62     1474.47     17.66 o 
   1   5   7     1637.38     1827.21     15.76 o 
   2   5   7      703.29      671.15      7.90 o 
   3   5   7        6.76        8.38      2.14 o 
   4   5   7      129.42      127.41      5.69 o 
   5   5   7      158.37      144.07      8.38 o 
   6   5   7       49.82       50.85      9.37 o 
   0   6   7      529.89      582.32     10.31 o 
   1   6   7      553.78      590.57      8.07 o 
   2   6   7      252.35      273.55      6.23 o 
   3   6   7      172.18      181.57      5.39 o 
   4   6   7       44.95       43.20      4.16 o 
   5   6   7      269.58      249.59     10.49 o 
   6   6   7        9.92       23.36      8.51 o 
   0   7   7       16.68       22.45      3.85 o 
   1   7   7      462.25      479.17      7.64 o 
   2   7   7     1191.26     1218.72     14.26 o 
   3   7   7        8.37       13.12      3.45 o 
   4   7   7       69.04       66.37      5.68 o 
   5   7   7       65.34       66.72      8.56 o 
   6   7   7       56.84       78.27     14.52 o 
   0   8   7     1019.57     1121.20     24.98 o 
   1   8   7       70.22       77.19      4.19 o 
   2   8   7      200.77      190.57      6.77 o 
   3   8   7       90.49       81.07      5.82 o 
   4   8   7       18.93       15.85      5.49 o 
   5   8   7       70.66       77.34      9.88 o 
   6   8   7      276.70      276.59     17.55 o 
   0   9   7      117.12      110.24      7.03 o 
   1   9   7     1079.69     1060.77     13.88 o 
   2   9   7      153.52      166.58      6.90 o 
   3   9   7      449.19      431.76     10.66 o 
   4   9   7       93.29       97.45     11.27 o 
   5   9   7       83.46       88.53     10.76 o 
   6   9   7       65.80       71.84     12.27 o 
   0  10   7       62.77       61.44      6.58 o 
   1  10   7      365.80      346.70      8.35 o 
   2  10   7       15.72       17.30      4.60 o 
   3  10   7     1112.50     1094.30     19.67 o 
   4  10   7      155.15      150.86     13.57 o 
   5  10   7      335.49      344.08     19.75 o 
   6  10   7       37.35       63.16     13.94 o 
   0  11   7      728.40      771.63     17.66 o 
   1  11   7      264.35      255.59      7.80 o 
   2  11   7       44.06       35.30      5.44 o 
   3  11   7       89.53      128.14     10.96 o 
   4  11   7       20.13       14.31      7.45 o 
   5  11   7      187.14      223.99     22.84 o 
   0  12   7     1601.73     1460.90     26.93 o 
   1  12   7      276.04      233.63      8.26 o 
   2  12   7      104.91      108.17      7.65 o 
   3  12   7      151.51      141.00     11.91 o 
   4  12   7       59.02       35.92     11.68 o 
   5  12   7      103.87      158.21     20.94 o 
   0  13   7      260.00      298.11     12.40 o 
   1  13   7       34.25       35.24      4.26 o 
   2  13   7      112.70      110.78      8.57 o 
   3  13   7       19.26       18.35     12.51 o 
   4  13   7       28.96       24.76     18.29 o 
   5  13   7       61.89       64.54     21.92 o 
   0  14   7       92.66      117.03     12.88 o 
   1  14   7       41.19       41.49      5.30 o 
   2  14   7       26.83       23.04      7.50 o 
   3  14   7       42.70       52.40     15.78 o 
   4  14   7       24.16       28.14     13.48 o 
   5  14   7       37.49       55.95     18.83 o 
   0  15   7       19.91        9.27     14.99 o 
   1  15   7        9.57        6.17      6.61 o 
   2  15   7       67.87       75.83     14.11 o 
   3  15   7       24.92       36.50      9.70 o 
   4  15   7       26.02       40.24     13.92 o 
   0  16   7       11.36       17.16     14.49 o 
   1  16   7      134.05      129.41     12.49 o 
   2  16   7      113.50      132.30     28.40 o 
   3  16   7      467.20      469.53     24.84 o 
   4  16   7      147.89      190.70     38.15 o 
   0  17   7      152.05      144.91     15.50 o 
   1  17   7       11.19       11.27      7.17 o 
   2  17   7       80.52       94.12     16.79 o 
   3  17   7       70.96       67.55     15.19 o 
   0  18   7      228.72      230.39     23.75 o 
   1  18   7       16.80       25.21      8.83 o 
   2  18   7       60.03       83.10     12.43 o 
   3  18   7       74.50       74.15     16.28 o 
   0  19   7       16.34       12.44      8.72 o 
   1  19   7       19.07       31.13      9.19 o 
   2  19   7      226.21      253.35     18.85 o 
   0  20   7       13.70       38.75     15.43 o 
   1  20   7       23.30       55.36     10.65 o 
   0   0   8      276.48      184.38     11.13 o 
   1   0   8    12983.24    13285.77     96.82 o 
   2   0   8      567.13      680.06      9.00 o 
   3   0   8      334.48      337.55      9.81 o 
   4   0   8       60.80       55.94      8.16 o 
   5   0   8        3.67        3.82      9.20 o 
   6   0   8        6.95       23.97      9.35 o 
   0   1   8      250.27      247.39      6.60 o 
   1   1   8      114.34       95.41      1.91 o 
   2   1   8     3512.91     3647.32     23.20 o 
   3   1   8       99.21      101.54      3.62 o 
   4   1   8      317.14      289.10      9.14 o 
   6   1   8      115.96      122.34      9.62 o 
   0   2   8        5.72        5.46      2.55 o 
   1   2   8      398.77      405.33      4.25 o 
   2   2   8     1672.85     1803.16     12.11 o 
   3   2   8      311.19      320.77      4.97 o 
   4   2   8     1467.40     1422.43     18.24 o 
   5   2   8       77.93       62.14      7.12 o 
   6   2   8       28.46       35.27      7.76 o 
   0   3   8      925.17      911.05     11.34 o 
   1   3   8      223.51      217.90      3.67 o 
   2   3   8      144.38      147.76      2.93 o 
   3   3   8       24.65       21.31      2.36 o 
   4   3   8      819.32      805.00     11.27 o 
   5   3   8       81.04       77.06      6.84 o 
   6   3   8      122.44      136.11     11.45 o 
   0   4   8      210.39      204.58      5.50 o 
   1   4   8     3628.36     3804.15     25.63 o 
   2   4   8       51.24       42.35      2.08 o 
   3   4   8       70.52       80.96      3.39 o 
   4   4   8      644.21      615.70      9.91 o 
   5   4   8       52.38       39.32      6.08 o 
   6   4   8        6.60       13.55      8.88 o 
   0   5   8     3916.97     4019.72     39.66 o 
   1   5   8      362.20      396.98      6.50 o 
   2   5   8      262.06      269.86      5.34 o 
   3   5   8      579.59      562.08      7.99 o 
   4   5   8      153.36      166.17      5.96 o 
   5   5   8      240.76      231.59     10.99 o 
   6   5   8      102.18      107.58     12.57 o 
   0   6   8      179.09      188.10      6.14 o 
   1   6   8      323.77      334.78      6.36 o 
   2   6   8       90.15      102.90      4.14 o 
   3   6   8       93.66       90.62      4.49 o 
   4   6   8       19.16       20.65      4.51 o 
   5   6   8       37.74       30.12      5.74 o 
   6   6   8       21.29       42.73     10.16 o 
   0   7   8        0.30       -1.75      2.97 o 
   1   7   8      408.27      447.62      7.49 o 
   2   7   8      182.37      180.14      5.76 o 
   3   7   8       10.90        7.01      3.47 o 
   4   7   8       24.19       21.65      4.54 o 
   5   7   8       31.30       21.36      6.50 o 
   6   7   8       92.93      113.73     26.67 o 
   0   8   8        3.14        5.24      3.89 o 
   1   8   8      340.70      335.56      7.37 o 
   2   8   8      659.17      654.10     11.68 o 
   3   8   8        6.80        4.97      3.75 o 
   4   8   8       22.01       17.51      5.40 o 
   5   8   8       91.73       98.08     10.69 o 
   6   8   8       22.96       15.35      9.76 o 
   0   9   8     1311.88     1288.91     21.86 o 
   1   9   8       42.25       47.97      5.77 o 
   2   9   8      189.55      192.20      7.47 o 
   3   9   8      495.55      431.56     11.05 o 
   4   9   8      116.16      121.60     12.63 o 
   5   9   8       34.11       24.67      7.95 o 
   6   9   8       28.97       54.77     11.87 o 
   0  10   8      752.55      746.65     16.75 o 
   1  10   8       30.80       30.67      3.99 o 
   2  10   8      485.65      482.37     11.14 o 
   3  10   8      359.23      314.36     10.12 o 
   4  10   8       75.87       89.00     17.21 o 
   5  10   8       53.44       45.86     10.80 o 
   6  10   8      191.43      210.97     19.35 o 
   0  11   8     1338.25     1219.84     22.78 o 
   1  11   8      135.78      127.60      6.17 o 
   2  11   8       40.16       45.00      5.65 o 
   3  11   8     1536.75     1401.39     26.87 o 
   4  11   8      149.72      153.29     16.33 o 
   5  11   8       75.81       81.85     15.13 o 
   0  12   8      649.25      536.48     18.88 o 
   1  12   8      253.31      235.30      7.65 o 
   2  12   8       83.55       90.00      6.35 o 
   3  12   8      122.90      113.49     19.15 o 
   4  12   8      138.13      135.99     17.34 o 
   5  12   8       67.79       84.78     16.77 o 
   0  13   8     6880.28     6037.75     88.38 o 
   1  13   8      339.49      318.35      8.42 o 
   2  13   8        8.92       -1.31      5.23 o 
   3  13   8      171.90      155.53     16.69 o 
   4  13   8       21.84       28.49     10.72 o 
   5  13   8      114.93      166.38     22.10 o 
   0  14   8      380.58      331.21     17.97 o 
   1  14   8       38.10       33.45      5.89 o 
   2  14   8       56.12       55.19      9.25 o 
   3  14   8       71.33       85.03     12.37 o 
   4  14   8        6.10        6.58      9.24 o 
   5  14   8       32.47       71.31     27.60 o 
   0  15   8      103.84      122.62     13.99 o 
   1  15   8       23.93       41.39     10.89 o 
   2  15   8        4.68        4.72      6.33 o 
   3  15   8      217.79      232.53     28.00 o 
   4  15   8       23.40       25.67     12.35 o 
   0  16   8        3.46        7.87      9.40 o 
   1  16   8        2.28       12.75      7.63 o 
   2  16   8       15.35       20.19     12.13 o 
   3  16   8      202.13      248.03     18.59 o 
   4  16   8       15.48       25.60     12.70 o 
   0  17   8       25.03       18.14      8.25 o 
   1  17   8       91.47       83.49     11.42 o 
   2  17   8       47.59       57.74     15.71 o 
   3  17   8       33.77       34.04     12.37 o 
   0  18   8       29.23       35.72     11.03 o 
   1  18   8       89.81      103.92     12.88 o 
   2  18   8       14.06       29.97     10.58 o 
   3  18   8       37.28       42.90     13.77 o 
   0  19   8        0.65        8.84     14.10 o 
   1  19   8      339.63      356.71     20.21 o 
   2  19   8        2.57       17.07      8.58 o 
   0  20   8       14.06       48.01     17.91 o 
   1  20   8      666.88      713.80     28.00 o 
   1   0   9      965.12      985.94      9.37 o 
   2   0   9       97.20       90.97      3.84 o 
   3   0   9      595.35      560.61     12.42 o 
   4   0   9       39.81       28.37      6.30 o 
   5   0   9       43.82       24.54     10.99 o 
   6   0   9      130.85      141.76     14.43 o 
   0   1   9      100.86       93.27      4.60 o 
   1   1   9      916.51     1032.42      7.74 o 
   2   1   9      895.60      932.68      8.99 o 
   3   1   9      204.81      211.19      4.87 o 
   4   1   9      640.95      603.32     11.33 o 
   5   1   9        5.80       12.11      4.60 o 
   6   1   9       28.90       29.06      7.65 o 
   0   2   9      424.40      402.34      5.85 o 
   1   2   9     4170.03     4268.52     22.95 o 
   2   2   9     1116.61     1120.52      8.71 o 
   3   2   9      216.80      211.52      4.97 o 
   4   2   9      202.90      211.29      7.29 o 
   5   2   9       18.04       17.66      6.21 o 
   6   2   9      117.06      122.67      9.61 o 
   0   3   9     5555.36     5607.39     47.75 o 
   1   3   9      362.23      345.88      4.64 o 
   2   3   9      311.02      332.22      4.14 o 
   3   3   9      132.94      124.73      3.71 o 
   4   3   9       23.37       20.75      4.01 o 
   5   3   9      487.48      476.42     11.84 o 
   6   3   9      114.02       96.68     12.03 o 
   0   4   9      275.12      244.27      5.94 o 
   1   4   9      889.92      982.94      9.28 o 
   2   4   9       30.19       40.66      2.24 o 
   3   4   9      118.66      111.19      3.61 o 
   4   4   9       47.75       41.96      4.86 o 
   5   4   9        5.38        2.95      4.22 o 
   6   4   9       40.40       54.36     10.25 o 
   0   5   9       83.38       68.63      4.05 o 
   1   5   9     1246.14     1290.55     13.97 o 
   2   5   9      294.21      297.71      5.65 o 
   3   5   9       24.16       25.14      2.87 o 
   4   5   9      242.43      293.02      7.56 o 
   5   5   9       83.97       85.51      7.59 o 
   6   5   9       69.44       76.64     11.17 o 
   0   6   9        6.96        2.34      2.57 o 
   1   6   9     1355.67     1474.51     14.94 o 
   2   6   9      209.23      221.03      5.66 o 
   3   6   9       65.69       65.47      4.24 o 
   4   6   9      160.50      152.87      6.49 o 
   5   6   9      172.11      184.16     10.44 o 
   6   6   9      113.78      138.30     19.04 o 
   0   7   9      298.04      283.81      8.86 o 
   1   7   9      723.07      724.08      9.79 o 
   2   7   9      215.40      204.67      6.92 o 
   3   7   9      125.15      119.53      5.84 o 
   4   7   9       88.36       88.89      6.39 o 
   5   7   9       93.03      107.25      8.88 o 
   6   7   9      138.97      158.90     24.24 o 
   0   8   9        0.46       -1.05      3.49 o 
   1   8   9       92.75       91.59      4.95 o 
   2   8   9     1307.28     1220.29     15.84 o 
   3   8   9       33.30       25.82      4.61 o 
   4   8   9       45.51       30.66      6.62 o 
   5   8   9       13.49       13.63      7.34 o 
   6   8   9        8.53       16.22      9.61 o 
   0   9   9       25.85       19.50      5.62 o 
   1   9   9       85.76       86.10      4.77 o 
   2   9   9     1105.91     1020.59     16.43 o 
   3   9   9      191.73      229.10      8.51 o 
   4   9   9       36.63       24.24      6.79 o 
   5   9   9       56.38       55.77      9.42 o 
   6   9   9       31.01       28.47     10.35 o 
   0  10   9      170.83      172.12      8.89 o 
   1  10   9      340.83      334.19      8.27 o 
   2  10   9      447.67      413.62     10.58 o 
   3  10   9       54.88       57.67      6.91 o 
   4  10   9        0.54       -1.40      7.60 o 
   5  10   9       50.26       51.93     11.34 o 
   0  11   9      164.26      116.79      8.48 o 
   1  11   9       57.76       65.55      4.79 o 
   2  11   9       26.26       26.24      5.62 o 
   3  11   9      165.55      190.63     13.17 o 
   4  11   9       15.80       15.79      7.91 o 
   5  11   9       64.23       87.88     17.47 o 
   0  12   9      809.14      844.03     19.51 o 
   1  12   9      330.34      329.61      8.27 o 
   2  12   9       33.39       37.41      5.12 o 
   3  12   9      729.93      697.07     24.41 o 
   4  12   9       64.38       62.72     12.10 o 
   5  12   9       35.16       43.39     11.73 o 
   0  13   9      634.00      584.89     16.65 o 
   1  13   9      138.05      127.29      6.54 o 
   2  13   9       39.79       29.97      7.08 o 
   3  13   9        8.84        2.83      7.44 o 
   4  13   9        7.30       19.47     11.79 o 
   5  13   9      164.60      202.16     51.35 o 
   0  14   9      109.57       83.78      9.47 o 
   1  14   9        2.55       -6.93      4.42 o 
   2  14   9        2.60       -0.33      8.48 o 
   3  14   9        7.02        7.68      9.40 o 
   4  14   9        6.53        8.17     11.61 o 
   5  14   9      123.71      177.08     23.24 o 
   0  15   9      105.92      138.88     14.79 o 
   1  15   9       47.14       43.73      7.78 o 
   2  15   9       51.04       52.67     10.26 o 
   3  15   9      184.92      210.12     17.55 o 
   4  15   9       12.25        8.44     10.48 o 
   0  16   9       61.97       47.86     13.69 o 
   1  16   9       22.60       23.16      8.11 o 
   2  16   9       78.60       97.89     12.57 o 
   3  16   9       13.94       29.47      9.75 o 
   4  16   9       24.45       37.83     14.13 o 
   0  17   9      491.49      489.48     25.60 o 
   1  17   9      122.50      138.93     13.83 o 
   2  17   9      308.21      293.82     19.28 o 
   3  17   9        3.75        5.78     10.23 o 
   0  18   9      106.89      111.95     15.48 o 
   1  18   9      120.28      136.68     14.15 o 
   2  18   9      194.60      209.20     17.23 o 
   3  18   9       76.36       91.69     17.58 o 
   0  19   9        3.05       -4.42     12.24 o 
   1  19   9       20.43       25.79      9.21 o 
   2  19   9       82.88      100.94     13.56 o 
   0  20   9       11.99       23.93     15.62 o 
   1  20   9      102.30      133.57     14.90 o 
   0   0  10       29.60       60.07      3.50 o 
   1   0  10      162.52      183.88      4.40 o 
   2   0  10      409.63      373.82      7.05 o 
   3   0  10       26.80       26.35      4.40 o 
   4   0  10      132.59      140.54      9.43 o 
   5   0  10        0.04        1.74      7.26 o 
   6   0  10       27.18        9.36     10.50 o 
   0   1  10      270.18      236.59      4.52 o 
   1   1  10      216.46      251.53      3.31 o 
   2   1  10     3439.18     3557.74     24.59 o 
   3   1  10      348.16      351.20      6.26 o 
   4   1  10      626.07      623.66     12.26 o 
   5   1  10       55.39       50.95      6.37 o 
   6   1  10       42.71       67.27     10.34 o 
   0   2  10        0.17       -2.05      1.35 o 
   1   2  10      571.40      552.23      5.20 o 
   2   2  10     1495.10     1598.21     11.59 o 
   3   2  10      312.92      330.39      6.01 o 
   4   2  10      626.72      623.79     11.42 o 
   5   2  10      109.95      112.82      9.16 o 
   6   2  10       16.20       26.31      6.80 o 
   0   3  10      285.46      326.97      5.84 o 
   1   3  10     1172.66     1130.03      8.99 o 
   2   3  10      509.40      531.96      5.51 o 
   3   3  10      173.21      174.98      4.61 o 
   4   3  10     2457.32     2297.56     23.99 o 
   5   3  10      267.53      262.72     11.23 o 
   6   3  10        4.20       14.49      6.71 o 
   0   4  10       28.15       22.56      3.35 o 
   1   4  10      515.88      543.88      6.72 o 
   2   4  10      100.31       96.47      2.97 o 
   3   4  10     1557.95     1491.19     13.98 o 
   4   4  10       85.58       72.99      5.06 o 
   5   4  10      139.52      155.65      9.63 o 
   6   4  10       17.14       25.32      9.39 o 
   0   5  10      619.70      577.16     10.04 o 
   1   5  10      498.22      489.75      7.12 o 
   2   5  10      392.81      395.52      6.10 o 
   3   5  10       75.75       89.63      4.07 o 
   4   5  10      259.94      267.82      9.27 o 
   5   5  10      213.33      208.61     11.53 o 
   6   5  10        6.43        2.70      8.33 o 
   0   6  10       52.13       57.09      4.36 o 
   1   6  10      637.95      636.09      9.59 o 
   2   6  10      732.84      719.89     10.34 o 
   3   6  10       36.46       37.10      3.63 o 
   4   6  10        9.60        1.08      3.35 o 
   5   6  10       72.56       74.64      8.15 o 
   6   6  10       68.91       62.68     11.81 o 
   0   7  10       26.71       22.91      4.23 o 
   1   7  10     1899.24     1904.34     18.44 o 
   2   7  10       14.35       15.83      3.35 o 
   3   7  10        6.25       10.24      4.03 o 
   4   7  10       85.67       77.80      6.26 o 
   5   7  10        6.57        8.66      7.02 o 
   6   7  10       26.93       17.90     10.28 o 
   0   8  10       83.97      107.14      6.56 o 
   1   8  10      118.82      121.56      4.99 o 
   2   8  10     1902.46     1788.17     20.24 o 
   3   8  10       91.48      103.51      6.39 o 
   4   8  10        9.82        9.12      4.78 o 
   5   8  10       17.86       20.86      6.49 o 
   6   8  10       46.27       37.04     10.55 o 
   0   9  10        8.69        6.20      4.32 o 
   1   9  10      117.94      120.63      4.97 o 
   2   9  10     2189.57     2064.93     25.42 o 
   3   9  10      964.17      878.53     15.91 o 
   4   9  10       33.75       33.81      7.37 o 
   5   9  10       97.99      121.33     19.16 o 
   6   9  10      204.62      213.20     16.81 o 
   0  10  10      118.98      107.97      7.89 o 
   1  10  10      155.58      141.58      5.62 o 
   2  10  10      569.19      540.71     11.96 o 
   3  10  10      135.69      112.80      8.52 o 
   4  10  10      154.65      151.93     13.96 o 
   5  10  10       13.89       26.95     10.46 o 
   0  11  10       60.28       56.17      6.84 o 
   1  11  10      137.55      141.57      6.52 o 
   2  11  10      114.46       95.99      6.36 o 
   3  11  10      603.73      554.65     18.35 o 
   4  11  10      199.61      198.15     15.85 o 
   5  11  10       73.01       92.53     13.63 o 
   0  12  10      503.42      459.59     14.38 o 
   1  12  10       26.70       30.97      4.61 o 
   2  12  10      129.33      124.52      7.80 o 
   3  12  10      352.62      327.94     19.50 o 
   4  12  10       20.06       19.68      9.21 o 
   5  12  10       45.04       43.90     11.45 o 
   0  13  10     1818.76     1570.64     28.40 o 
   1  13  10      275.57      243.39      8.86 o 
   2  13  10      421.37      408.04     20.81 o 
   3  13  10      114.00      122.25     13.38 o 
   4  13  10        2.55        1.10      8.04 o 
   5  13  10       11.65       25.37     12.29 o 
   0  14  10      132.92      118.12     10.70 o 
   1  14  10      509.61      494.48     14.20 o 
   2  14  10      139.04      127.60     11.94 o 
   3  14  10      176.01      174.38     15.54 o 
   4  14  10        7.26        9.41     10.19 o 
   0  15  10       87.24       85.63     16.62 o 
   1  15  10      211.96      178.13     11.89 o 
   2  15  10       95.40      103.78     12.66 o 
   3  15  10      123.36      161.20     21.31 o 
   4  15  10       38.70       35.17     13.13 o 
   0  16  10       12.39        9.84      8.30 o 
   1  16  10       51.14       45.67      9.56 o 
   2  16  10       10.12       22.60      8.73 o 
   3  16  10      122.31      147.45     16.39 o 
   4  16  10      266.54      287.91     27.18 o 
   0  17  10       12.87       17.63      8.30 o 
   1  17  10       42.58       33.55     11.09 o 
   2  17  10      246.81      262.39     18.32 o 
   3  17  10      134.73      154.77     16.70 o 
   0  18  10       19.20       29.86     16.71 o 
   1  18  10      102.61      115.24     15.10 o 
   2  18  10       25.61       48.51     11.12 o 
   3  18  10        0.57       19.54     12.28 o 
   0  19  10       48.64       62.45     21.68 o 
   1  19  10      155.27      170.21     15.91 o 
   2  19  10        9.71       35.01     12.43 o 
   0  20  10      154.19      181.67     29.37 o 
   1  20  10      127.54      157.22     17.79 o 
   1   0  11     2261.96     2297.68     21.42 o 
   2   0  11     2801.66     2832.51     44.85 o 
   3   0  11       80.33       96.32      6.28 o 
   4   0  11       86.53      100.12      8.35 o 
   5   0  11      174.29      172.63     22.87 o 
   6   0  11       40.14        5.34     16.99 o 
   0   1  11       77.99       69.23      2.77 o 
   1   1  11     1518.30     1562.07     10.74 o 
   2   1  11     2941.86     3118.85     23.80 o 
   3   1  11      271.64      270.23      6.20 o 
   4   1  11       33.91       49.58      5.78 o 
   5   1  11        0.81        5.67      8.76 o 
   6   1  11       28.27       33.15      9.35 o 
   0   2  11      695.09      676.11      7.65 o 
   1   2  11        5.15       10.70      1.39 o 
   2   2  11     3335.97     3334.74     21.28 o 
   3   2  11      731.38      684.01      8.63 o 
   4   2  11      153.20      187.26      9.48 o 
   5   2  11       71.57       73.43      7.73 o 
   6   2  11        2.17        6.29      7.21 o 
   0   3  11      190.68      236.58      5.30 o 
   1   3  11      409.37      448.63      4.83 o 
   2   3  11      173.44      173.11      3.14 o 
   3   3  11      226.46      212.50      5.51 o 
   4   3  11       62.37       63.39      5.44 o 
   5   3  11       22.13       15.28      4.98 o 
   6   3  11        6.11        8.55      7.75 o 
   0   4  11      117.05      132.61      4.88 o 
   1   4  11      114.63      111.15      3.18 o 
   2   4  11      154.31      136.91      3.38 o 
   3   4  11      338.35      322.08      6.59 o 
   4   4  11      161.70      147.15      7.65 o 
   5   4  11       68.87       71.84      7.86 o 
   6   4  11       24.11       13.87      7.92 o 
   0   5  11      507.78      498.21      9.41 o 
   1   5  11      317.87      323.15      5.75 o 
   2   5  11       80.16       94.12      3.59 o 
   3   5  11        0.23        4.08      2.69 o 
   4   5  11      147.75      128.55      6.47 o 
   5   5  11       79.30       64.51      7.95 o 
   6   5  11        8.64       11.48      9.16 o 
   0   6  11     1790.69     1963.24     26.82 o 
   1   6  11      275.04      291.43      5.86 o 
   2   6  11       32.39       39.97      3.39 o 
   3   6  11      163.41      138.64      5.64 o 
   4   6  11      104.70       92.24      6.99 o 
   5   6  11        3.43       -6.39      6.39 o 
   6   6  11        9.57       22.37     10.06 o 
   0   7  11      637.23      682.25     14.02 o 
   1   7  11      339.60      353.94      6.58 o 
   2   7  11      104.40      108.88      5.69 o 
   3   7  11      512.63      491.37     11.08 o 
   4   7  11       39.93       32.05      5.32 o 
   5   7  11        7.74       10.44      6.56 o 
   6   7  11      208.87      284.51     22.48 o 
   0   8  11      489.56      509.99     13.27 o 
   1   8  11       36.32       35.55      3.48 o 
   2   8  11      212.11      198.15      7.23 o 
   3   8  11      974.78      933.41     17.22 o 
   4   8  11      151.17      161.60      9.19 o 
   5   8  11        1.03       -4.96      7.20 o 
   6   8  11       61.86       45.09     11.21 o 
   0   9  11       94.16      110.30      7.19 o 
   1   9  11       85.08       68.86      4.24 o 
   2   9  11      848.69      800.97     13.93 o 
   3   9  11       24.55       20.33      5.17 o 
   4   9  11       86.16       74.05      8.05 o 
   5   9  11       59.83       72.39     10.35 o 
   6   9  11       19.06       22.97     11.90 o 
   0  10  11      172.64      176.18      9.10 o 
   1  10  11      278.42      266.65      7.84 o 
   2  10  11      772.88      705.09     14.02 o 
   3  10  11        4.97        6.80      4.89 o 
   4  10  11      245.16      261.18     19.20 o 
   5  10  11       27.07       38.97     10.22 o 
   0  11  11      344.96      327.75     12.22 o 
   1  11  11       32.78       19.39      4.35 o 
   2  11  11      172.74      171.40      7.65 o 
   3  11  11       58.58       55.37      8.36 o 
   4  11  11       16.17       15.60     10.69 o 
   5  11  11      200.79      220.34     18.03 o 
   0  12  11       93.70       84.27      7.64 o 
   1  12  11      868.66      850.34     14.03 o 
   2  12  11       74.07       72.53      6.76 o 
   3  12  11      334.10      309.53     17.41 o 
   4  12  11      132.51      129.92     14.86 o 
   5  12  11      124.31      123.27     18.86 o 
   0  13  11       14.45       13.11      6.00 o 
   1  13  11       98.71      106.46      6.80 o 
   2  13  11      134.06      112.57     10.41 o 
   3  13  11       52.62       56.72     10.50 o 
   4  13  11        4.97       23.82      9.76 o 
   5  13  11      100.30      163.75     29.32 o 
   0  14  11       42.33       27.19      6.98 o 
   1  14  11       59.94       44.51      8.45 o 
   2  14  11       14.34       12.08      8.61 o 
   3  14  11       87.71       96.56     18.08 o 
   4  14  11       89.03      138.42     28.08 o 
   0  15  11       21.20       20.20     11.73 o 
   1  15  11      189.42      177.58     11.90 o 
   2  15  11       13.62        9.07      7.57 o 
   3  15  11        5.03        8.46      7.75 o 
   4  15  11       92.41      160.32     32.06 o 
   0  16  11       26.88       39.13     13.34 o 
   1  16  11       77.43       88.74     11.87 o 
   2  16  11      101.41      103.62     13.11 o 
   3  16  11      125.73      146.29     16.12 o 
   4  16  11       11.57       17.83     15.83 o 
   0  17  11       13.26       11.31     15.32 o 
   1  17  11      153.98      154.75     14.92 o 
   2  17  11       19.34       35.00      9.56 o 
   3  17  11        2.72       20.57      9.81 o 
   0  18  11       61.15       73.04     21.95 o 
   1  18  11       15.64       36.05     10.13 o 
   2  18  11        4.61       13.62      8.38 o 
   0  19  11      288.93      308.76     35.31 o 
   1  19  11        0.25       11.05      8.19 o 
   2  19  11       72.79       83.62     13.11 o 
   0  20  11      208.27      279.83     34.49 o 
   0   0  12      579.97      604.78      9.48 o 
   1   0  12     4610.37     4932.16     38.88 o 
   2   0  12     2519.40     2476.02     37.84 o 
   3   0  12        2.45       -2.92      3.03 o 
   4   0  12       13.82       15.42      7.29 o 
   5   0  12        5.42        7.22      9.02 o 
   6   0  12        0.07       -3.61     10.55 o 
   0   1  12      106.03      103.79      3.39 o 
   1   1  12     1969.76     2049.71     13.10 o 
   2   1  12      871.02      849.09      8.60 o 
   3   1  12       98.29      102.41      4.21 o 
   4   1  12       77.91       87.54     10.01 o 
   5   1  12       23.70       31.24      7.77 o 
   6   1  12       55.14       69.92     11.21 o 
   0   2  12      879.06      809.84      8.79 o 
   1   2  12      252.07      270.12      3.99 o 
   2   2  12      150.26      153.73      3.08 o 
   3   2  12      191.27      172.44      4.61 o 
   4   2  12        5.33        0.35      3.88 o 
   5   2  12       19.70       11.95      6.54 o 
   6   2  12        8.02       13.34      8.11 o 
   0   3  12      383.59      309.59      5.65 o 
   1   3  12      155.63      152.68      3.32 o 
   2   3  12      542.47      548.44      5.72 o 
   3   3  12      874.79      807.60     11.08 o 
   4   3  12        9.87        3.81      3.74 o 
   5   3  12      316.14      304.58     12.00 o 
   6   3  12       50.56       34.78      8.95 o 
   0   4  12       67.07       86.77      4.26 o 
   1   4  12      454.08      500.18      6.13 o 
   2   4  12      250.50      256.44      4.41 o 
   3   4  12     1318.45     1198.19     14.68 o 
   4   4  12      392.13      377.52     12.24 o 
   5   4  12      131.41      109.07      8.88 o 
   6   4  12        3.38       -7.73      7.43 o 
   0   5  12     2875.26     2961.21     36.44 o 
   1   5  12       12.71       17.74      2.32 o 
   2   5  12      168.47      169.70      4.26 o 
   3   5  12      587.93      543.40      9.75 o 
   4   5  12       21.89       24.37      4.40 o 
   5   5  12      172.20      192.11     12.06 o 
   6   5  12      116.21      118.82     25.40 o 
   0   6  12      627.03      606.17     12.77 o 
   1   6  12      513.02      531.43      7.80 o 
   2   6  12       79.96       87.14      4.26 o 
   3   6  12       79.62       78.47      4.83 o 
   4   6  12       47.30       29.17      5.31 o 
   5   6  12       94.11      100.80      9.18 o 
   6   6  12       21.76       25.49     11.11 o 
   0   7  12      748.54      792.91     15.50 o 
   1   7  12      167.00      154.12      5.20 o 
   2   7  12      531.92      494.80      9.58 o 
   3   7  12      287.18      289.61      8.02 o 
   4   7  12       33.05       15.34      4.50 o 
   5   7  12       26.87       18.05      6.88 o 
   6   7  12       55.16       50.30     13.51 o 
   0   8  12        0.31        0.14      3.81 o 
   1   8  12      443.15      444.55      8.08 o 
   2   8  12      365.79      332.87      9.91 o 
   3   8  12      417.04      411.23     15.91 o 
   4   8  12       88.35      102.97      7.43 o 
   5   8  12       39.94       54.66      9.65 o 
   6   8  12       57.73       65.48     22.09 o 
   0   9  12      320.56      298.60     10.79 o 
   1   9  12       58.64       51.04      4.64 o 
   2   9  12      372.35      341.83      9.45 o 
   3   9  12        6.08       15.06      5.32 o 
   4   9  12       21.81       16.25      5.88 o 
   5   9  12       52.45       76.71     13.63 o 
   0  10  12       26.01       10.94      5.36 o 
   1  10  12       26.64       25.28      4.23 o 
   2  10  12       90.96       98.90      7.05 o 
   3  10  12      212.55      209.66     10.83 o 
   4  10  12      430.51      422.70     20.20 o 
   5  10  12       74.67      111.83     12.34 o 
   0  11  12      272.30      289.19     11.54 o 
   1  11  12      712.04      727.52     12.52 o 
   2  11  12       81.39       54.38      6.03 o 
   3  11  12      127.95      118.37     10.55 o 
   4  11  12      145.92      154.36     16.85 o 
   5  11  12       10.52       35.07     11.63 o 
   0  12  12      305.85      290.78     11.89 o 
   1  12  12     1109.53     1018.88     15.53 o 
   2  12  12       89.55       75.90      7.34 o 
   3  12  12      107.42       88.49     11.93 o 
   4  12  12      187.86      220.09     18.06 o 
   5  12  12        2.70       12.88     16.68 o 
   0  13  12        4.63        9.56      5.60 o 
   1  13  12      148.71      150.29      7.63 o 
   2  13  12       95.57       97.66     10.95 o 
   3  13  12       58.90       51.81     10.57 o 
   4  13  12       40.43       36.43     11.39 o 
   5  13  12       60.87       91.93     14.13 o 
   0  14  12        9.90       13.30      7.29 o 
   1  14  12      188.32      160.93      9.83 o 
   2  14  12      168.97      140.70     18.60 o 
   3  14  12       73.14       79.31     21.06 o 
   4  14  12       27.15       38.00     11.93 o 
   0  15  12      131.80      137.01     15.12 o 
   1  15  12       29.55       48.61      9.94 o 
   2  15  12       76.77       85.70     13.85 o 
   3  15  12       47.62       47.88     10.78 o 
   4  15  12       92.61      140.02     52.56 o 
   0  16  12       34.27       34.75     18.53 o 
   1  16  12       61.25       58.31     10.75 o 
   2  16  12      207.54      209.59     17.18 o 
   3  16  12       28.17       35.32     11.41 o 
   0  17  12        1.93        5.59     14.32 o 
   1  17  12       41.25       56.69     10.74 o 
   2  17  12      172.21      239.84     18.19 o 
   3  17  12      153.15      181.31     18.40 o 
   0  18  12      158.79      145.66     27.04 o 
   1  18  12       88.34       94.55     13.25 o 
   2  18  12       12.82       15.17      8.52 o 
   0  19  12      472.78      508.34     43.39 o 
   1  19  12        0.39       12.15      8.77 o 
   1   0  13      323.86      376.56      6.38 o 
   2   0  13     4178.09     4268.14     36.76 o 
   3   0  13       30.31       30.05      7.16 o 
   4   0  13      179.48      206.34     16.68 o 
   5   0  13        5.43       19.01     28.02 o 
   6   0  13       11.10       19.27     13.05 o 
   0   1  13       19.73       15.87      1.99 o 
   1   1  13      531.44      562.23      5.28 o 
   2   1  13      916.00      876.58      7.97 o 
   3   1  13      211.14      219.79      7.94 o 
   4   1  13       31.49       41.75      8.50 o 
   5   1  13      110.72      121.52     12.58 o 
   6   1  13      162.08      189.84     13.21 o 
   0   2  13        1.09        2.52      3.07 o 
   1   2  13       13.53       22.81      1.73 o 
   2   2  13      360.59      358.81      4.84 o 
   3   2  13     1417.56     1401.37     16.10 o 
   4   2  13       71.17       79.36      7.70 o 
   5   2  13      160.53      152.60     11.05 o 
   6   2  13       53.93       60.06     10.12 o 
   0   3  13      305.56      269.96      5.42 o 
   1   3  13      378.25      402.23      5.07 o 
   2   3  13      114.51      115.07      3.07 o 
   3   3  13      260.19      238.03      6.83 o 
   4   3  13      179.50      163.87      8.19 o 
   5   3  13      125.63      126.51     10.41 o 
   6   3  13       74.02       78.93     10.68 o 
   0   4  13      389.87      404.48      8.32 o 
   1   4  13       31.52       33.71      2.10 o 
   2   4  13       62.12       74.96      2.87 o 
   3   4  13     1157.37     1097.50     14.07 o 
   4   4  13       88.60       74.06      6.55 o 
   5   4  13       44.09       34.41      8.00 o 
   6   4  13      159.13      159.29     13.26 o 
   0   5  13     3035.58     3116.77     37.99 o 
   1   5  13      408.64      394.35      6.20 o 
   2   5  13      134.00      144.44      4.16 o 
   3   5  13      840.71      784.10     11.84 o 
   4   5  13      250.43      216.13     11.30 o 
   5   5  13       43.27       42.09      8.14 o 
   6   5  13        7.88        2.29      8.42 o 
   0   6  13       28.81       37.63      4.59 o 
   1   6  13      128.25      127.52      4.01 o 
   2   6  13       57.05       66.14      4.22 o 
   3   6  13      172.57      187.39      6.45 o 
   4   6  13      160.17      146.21      8.68 o 
   5   6  13       26.43       14.50      4.70 o 
   6   6  13       35.33       44.07     12.88 o 
   0   7  13       28.06       26.09      5.02 o 
   1   7  13      390.58      370.80      7.39 o 
   2   7  13      166.37      157.04      6.65 o 
   3   7  13       71.29       76.21      5.34 o 
   4   7  13       14.51       16.50      5.65 o 
   5   7  13       62.24       56.53      8.46 o 
   6   7  13       86.55      110.96     23.70 o 
   0   8  13      223.36      215.11      9.07 o 
   1   8  13      117.39      121.77      5.82 o 
   2   8  13      269.25      240.74      8.81 o 
   3   8  13      163.25      153.98      9.58 o 
   4   8  13      324.58      303.18     13.06 o 
   5   8  13       38.20       40.54      9.43 o 
   6   8  13       27.34       31.54     16.11 o 
   0   9  13        2.48        1.31      4.92 o 
   1   9  13       88.88       80.92      5.25 o 
   2   9  13      101.14       90.21      5.87 o 
   3   9  13       99.68       84.10      7.58 o 
   4   9  13      308.62      304.72     21.19 o 
   5   9  13       16.75        7.48      9.41 o 
   0  10  13      909.98      908.49     19.12 o 
   1  10  13      149.85      157.22      6.51 o 
   2  10  13      301.97      258.53      8.76 o 
   3  10  13       17.12       16.59      5.09 o 
   4  10  13      146.70      114.41     17.27 o 
   5  10  13       51.87       66.48     13.74 o 
   0  11  13      147.35      164.27      9.09 o 
   1  11  13       43.26       41.35      5.00 o 
   2  11  13      366.36      313.99     11.35 o 
   3  11  13       34.39       21.93      7.04 o 
   4  11  13      330.00      327.39     18.98 o 
   5  11  13       76.76      107.64     21.07 o 
   0  12  13       20.14       21.86      5.83 o 
   1  12  13      855.43      759.48     13.93 o 
   2  12  13        8.53       10.45      5.43 o 
   3  12  13      128.04      125.69     15.70 o 
   4  12  13       14.35       18.37      9.35 o 
   5  12  13       20.07       52.95     15.95 o 
   0  13  13        4.18       -0.08      7.07 o 
   1  13  13      495.37      472.94     13.98 o 
   2  13  13       10.99        3.67     10.08 o 
   3  13  13        6.23        0.52      7.51 o 
   4  13  13       47.00       37.75     15.02 o 
   0  14  13      955.04      881.40     25.50 o 
   1  14  13      409.35      380.64     15.89 o 
   2  14  13       12.61       15.39      8.65 o 
   3  14  13       13.13        0.14      7.20 o 
   4  14  13       50.90       89.65     17.56 o 
   0  15  13        9.43       27.84     18.04 o 
   1  15  13        1.49       17.66      7.77 o 
   2  15  13      303.02      284.41     18.24 o 
   3  15  13       15.95        3.37      7.55 o 
   4  15  13       30.05       45.75     12.52 o 
   0  16  13       40.21       50.10     20.12 o 
   1  16  13       18.68       28.83      8.92 o 
   2  16  13       66.32       82.65     12.73 o 
   3  16  13        7.33       19.48      9.34 o 
   0  17  13        6.48       32.83     18.77 o 
   1  17  13       47.93       70.25     12.16 o 
   2  17  13       24.71       29.68      9.69 o 
   3  17  13      151.77      147.59     16.58 o 
   0  18  13       39.99       60.33     20.83 o 
   1  18  13       66.22       86.09     12.92 o 
   2  18  13       21.75       17.22      9.14 o 
   0  19  13       41.32       92.43     24.81 o 
   1  19  13       13.64       21.94      8.65 o 
   0   0  14      330.60      310.46      6.81 o 
   1   0  14      134.99      116.50      4.17 o 
   2   0  14      120.97      133.41      5.15 o 
   3   0  14      113.22      103.80      9.95 o 
   5   0  14      146.52      161.60     20.53 o 
   6   0  14        6.87       -7.48     11.30 o 
   0   1  14      576.94      692.34      7.71 o 
   1   1  14      281.59      276.12      4.10 o 
   2   1  14      239.64      225.55      3.89 o 
   3   1  14      955.00      913.81     17.60 o 
   4   1  14       38.86       45.86      7.38 o 
   5   1  14       30.38       31.63      8.36 o 
   6   1  14      114.65      133.98     12.42 o 
   0   2  14        8.66       14.39      2.31 o 
   1   2  14      283.23      296.42      4.15 o 
   2   2  14      219.87      221.05      3.76 o 
   3   2  14      768.14      776.85     13.46 o 
   4   2  14      161.17      146.94      9.64 o 
   5   2  14        6.50        9.23      6.52 o 
   6   2  14       27.93       23.90      8.77 o 
   0   3  14       69.81       64.29      2.99 o 
   1   3  14      109.65       97.71      2.75 o 
   2   3  14       88.91       77.72      2.69 o 
   3   3  14      806.59      807.51     12.13 o 
   4   3  14      152.81      143.99      9.80 o 
   5   3  14      230.72      257.94     13.31 o 
   6   3  14        3.30        0.33      8.25 o 
   0   4  14      285.79      309.18     10.08 o 
   1   4  14      286.41      294.34      4.42 o 
   2   4  14      473.09      462.11      5.87 o 
   3   4  14      188.66      168.18      6.25 o 
   4   4  14       24.36       19.43      6.11 o 
   5   4  14      353.02      287.10     14.06 o 
   6   4  14        2.18        9.64      8.88 o 
   0   5  14      208.62      204.71      7.29 o 
   1   5  14       45.82       39.06      2.51 o 
   2   5  14       24.20       36.56      3.51 o 
   3   5  14      185.61      192.82      6.46 o 
   4   5  14      280.22      255.70     12.13 o 
   5   5  14       32.76       28.68      8.10 o 
   6   5  14       20.64       21.21      9.58 o 
   0   6  14     1141.90     1242.12     20.05 o 
   1   6  14      271.92      260.33      5.41 o 
   2   6  14      503.01      489.59      7.72 o 
   3   6  14      183.23      167.84      7.14 o 
   4   6  14       52.61       51.12      7.67 o 
   5   6  14       71.47       87.03     10.20 o 
   6   6  14       25.08       31.87     10.34 o 
   0   7  14      260.03      246.87      9.20 o 
   1   7  14       22.60       19.70      3.57 o 
   2   7  14      201.88      204.22      7.26 o 
   3   7  14        9.93       13.35      4.28 o 
   4   7  14       80.43       81.69      7.66 o 
   5   7  14       65.80       52.69      9.67 o 
   6   7  14        1.28       22.90     11.82 o 
   0   8  14      402.34      375.78     13.21 o 
   1   8  14      584.98      532.94     10.50 o 
   2   8  14      164.66      148.34      6.80 o 
   3   8  14       39.50       31.99      5.41 o 
   4   8  14       49.99       43.98      7.03 o 
   5   8  14       35.28       32.10      9.59 o 
   0   9  14       12.72       12.58      5.32 o 
   1   9  14      192.71      193.41      6.78 o 
   2   9  14      248.70      216.26      8.36 o 
   3   9  14      174.81      160.57     10.91 o 
   4   9  14      108.88      110.35     10.73 o 
   5   9  14      105.08      139.72     25.21 o 
   0  10  14        0.00       -3.38      7.50 o 
   1  10  14      310.35      299.23      8.26 o 
   2  10  14      197.53      180.83     11.25 o 
   3  10  14       82.41       72.27      7.10 o 
   4  10  14      676.01      712.38     22.45 o 
   5  10  14       87.10       80.84     14.85 o 
   0  11  14       31.67       30.02      6.53 o 
   1  11  14      438.86      423.60     10.62 o 
   2  11  14      135.74      111.24     12.35 o 
   3  11  14       70.15       40.73     12.83 o 
   4  11  14      342.71      337.55     16.81 o 
   5  11  14       11.52       11.35     11.31 o 
   0  12  14       68.97       62.70      8.85 o 
   1  12  14      455.81      441.14     12.32 o 
   2  12  14      260.51      221.53     10.63 o 
   3  12  14        0.20       13.40      7.94 o 
   4  12  14      107.27      118.18     24.94 o 
   5  12  14        0.73        2.02     11.72 o 
   0  13  14      229.79      206.00     12.77 o 
   1  13  14      655.52      593.40     17.50 o 
   2  13  14      107.76      101.12     13.03 o 
   3  13  14       20.54       12.81      8.24 o 
   4  13  14       57.05       91.85     19.95 o 
   0  14  14       72.71      103.43     23.04 o 
   1  14  14      386.90      378.06     16.35 o 
   2  14  14       67.56       47.91     10.83 o 
   3  14  14        3.81        3.10      6.93 o 
   4  14  14      181.15      203.89     23.48 o 
   0  15  14        0.47        6.08     16.08 o 
   1  15  14        6.37       -0.25      8.74 o 
   2  15  14       11.30       16.06      9.06 o 
   3  15  14        7.06       13.35     10.15 o 
   4  15  14      278.87      349.12     25.82 o 
   0  16  14       97.55      104.82     23.62 o 
   1  16  14        1.47       -3.36      6.60 o 
   2  16  14       70.59       91.88     13.24 o 
   3  16  14       50.83       54.38     16.81 o 
   0  17  14       78.42       61.56     22.51 o 
   1  17  14      111.23      136.95     14.80 o 
   2  17  14       42.86       34.00     10.48 o 
   3  17  14       15.49       31.17     10.89 o 
   0  18  14      169.82      150.55     28.33 o 
   1  18  14      183.29      213.81     19.43 o 
   2  18  14       15.22       20.87      9.69 o 
   0  19  14       58.88       87.52     23.85 o 
   1  19  14      182.54      196.44     22.37 o 
   1   0  15      156.71      168.03      4.99 o 
   2   0  15       37.27       33.19      3.82 o 
   3   0  15        2.03        4.75      6.98 o 
   4   0  15        6.19       -0.81     15.03 o 
   5   0  15       46.93       41.94     12.68 o 
   6   0  15        1.27      -10.96     11.01 o 
   0   1  15       34.43       44.39      2.58 o 
   1   1  15       84.54       85.07      2.84 o 
   2   1  15       56.87       61.27      3.04 o 
   3   1  15      727.31      704.13     16.18 o 
   4   1  15       22.62       14.74      6.21 o 
   5   1  15       63.19       70.93      9.14 o 
   6   1  15       34.29       44.24     10.05 o 
   0   2  15     1151.90     1196.66     13.16 o 
   1   2  15       52.58       58.11      2.38 o 
   2   2  15      297.19      299.46      5.55 o 
   3   2  15      574.87      513.05     12.29 o 
   4   2  15      114.95      106.05      8.76 o 
   5   2  15      105.90      102.80     10.02 o 
   6   2  15      170.11      196.20     14.20 o 
   0   3  15      728.66      696.73      9.67 o 
   1   3  15       39.47       46.09      2.29 o 
   2   3  15       34.30       38.57      2.60 o 
   3   3  15      941.81      902.92     14.45 o 
   4   3  15       25.42       12.39      5.80 o 
   5   3  15      106.11      121.25     10.78 o 
   6   3  15      170.68      162.11     13.60 o 
   0   4  15       51.48       61.23      5.31 o 
   1   4  15       53.58       51.57      2.51 o 
   2   4  15      417.16      396.94      6.26 o 
   3   4  15      233.10      202.82      7.15 o 
   4   4  15       21.25       17.86      6.56 o 
   5   4  15        4.04       -3.97      6.64 o 
   6   4  15       36.43       45.69     10.42 o 
   0   5  15      624.74      654.45     13.25 o 
   1   5  15        5.95        5.09      1.89 o 
   2   5  15      695.30      657.78      8.71 o 
   3   5  15       41.90       32.82      4.27 o 
   4   5  15       49.41       39.65     10.10 o 
   5   5  15       44.28       49.07      8.61 o 
   6   5  15       20.54       11.74      8.85 o 
   0   6  15       15.84       10.94      3.86 o 
   1   6  15      345.53      345.01      6.85 o 
   2   6  15      251.29      243.94      6.23 o 
   3   6  15       42.61       41.01      5.07 o 
   4   6  15      137.73      124.91     10.04 o 
   5   6  15       15.25       16.81      8.30 o 
   6   6  15       23.65       15.74      9.33 o 
   0   7  15      447.66      446.06     16.12 o 
   1   7  15      277.03      281.10      7.33 o 
   2   7  15       29.75       28.42      4.65 o 
   3   7  15       90.20       75.46      6.76 o 
   4   7  15       99.63      105.86      8.53 o 
   5   7  15      240.74      261.78     14.93 o 
   0   8  15      177.62      163.32      8.71 o 
   1   8  15     1317.19     1283.45     15.88 o 
   2   8  15      171.19      148.83      6.93 o 
   3   8  15       52.28       63.11      7.30 o 
   4   8  15       17.03       18.92      6.38 o 
   5   8  15       77.12       74.15     11.11 o 
   0   9  15      202.26      205.31      9.51 o 
   1   9  15      710.09      664.95     13.71 o 
   2   9  15       56.45       52.35      5.66 o 
   3   9  15       44.83       50.51      7.88 o 
   4   9  15      396.37      376.04     16.91 o 
   5   9  15       36.85       43.68     12.93 o 
   0  10  15       65.96       71.02      8.27 o 
   1  10  15       99.61       98.13      6.03 o 
   2  10  15       24.23       10.93      5.02 o 
   3  10  15        7.12       12.02      5.26 o 
   4  10  15      238.81      248.91     15.81 o 
   5  10  15       41.59       18.36     13.96 o 
   0  11  15        0.49        5.47      4.60 o 
   1  11  15      120.07      121.60      7.19 o 
   2  11  15       98.43       62.65      6.70 o 
   3  11  15       10.07       20.64      6.25 o 
   4  11  15      174.14      208.49     28.70 o 
   5  11  15       19.64       18.81     11.49 o 
   0  12  15        8.60        0.29      6.61 o 
   1  12  15       72.78       80.14      8.08 o 
   2  12  15       80.38       57.68      7.12 o 
   3  12  15      166.78      162.19     14.85 o 
   4  12  15        5.73        7.37      7.61 o 
   0  13  15        4.30        6.17     16.94 o 
   1  13  15      326.79      310.78     13.48 o 
   2  13  15      104.21      105.63     12.71 o 
   3  13  15       75.53       71.90     12.39 o 
   4  13  15       65.73       90.83     16.37 o 
   0  14  15       54.55       50.48     20.01 o 
   1  14  15       92.52       86.98     11.72 o 
   2  14  15      108.19      114.58     13.44 o 
   3  14  15       40.23       44.63     10.88 o 
   4  14  15      258.78      291.98     21.91 o 
   0  15  15       44.37       61.47     20.03 o 
   1  15  15       77.42       79.59     11.91 o 
   2  15  15      215.85      238.98     18.16 o 
   3  15  15       39.84       52.10     12.16 o 
   0  16  15       34.69       61.99     20.47 o 
   1  16  15      117.54      126.12     14.23 o 
   2  16  15      128.60      115.90     14.40 o 
   3  16  15      128.73      140.39     22.43 o 
   0  17  15       36.33       58.33     22.43 o 
   1  17  15      121.45      114.05     14.28 o 
   2  17  15      104.31      118.02     15.07 o 
   0  18  15       24.58       43.37     21.64 o 
   1  18  15       79.06      121.26     18.84 o 
   2  18  15       26.88       21.24      9.55 o 
   0  19  15      156.41      166.71     29.36 o 
   0   0  16     3267.51     3317.30     38.58 o 
   1   0  16       58.58       49.82      3.54 o 
   2   0  16       10.33       17.26      3.41 o 
   3   0  16      591.57      548.41     27.46 o 
   4   0  16        0.40        3.51      7.76 o 
   5   0  16        5.91       10.96     10.57 o 
   6   0  16      119.94      163.98     17.69 o 
   0   1  16     3026.87     3131.32     26.08 o 
   1   1  16      381.27      392.86      5.39 o 
   2   1  16       25.92       30.49      3.42 o 
   3   1  16     1377.53     1337.15     20.93 o 
   4   1  16       73.23       67.51      7.87 o 
   5   1  16       12.51        5.68      6.83 o 
   6   1  16       20.96       22.42      9.31 o 
   0   2  16        4.83        3.06      2.46 o 
   1   2  16        9.99       12.93      1.78 o 
   2   2  16        6.89        3.49      2.77 o 
   3   2  16     1576.86     1495.52     24.69 o 
   4   2  16       44.14       36.81      7.03 o 
   5   2  16      107.47      139.06     11.36 o 
   6   2  16       63.42       69.86     10.95 o 
   0   3  16      432.67      443.58      8.81 o 
   1   3  16       43.97       48.56      2.50 o 
   2   3  16      202.63      216.84      5.52 o 
   3   3  16      227.54      213.18     13.02 o 
   4   3  16      115.94       97.08      9.16 o 
   5   3  16       54.43       47.58      8.87 o 
   6   3  16       34.25       18.37      9.57 o 
   0   4  16       27.01       18.56      3.27 o 
   1   4  16      171.01      180.99      3.87 o 
   2   4  16      796.80      708.60      9.40 o 
   3   4  16       66.46       74.83      6.32 o 
   4   4  16       20.20       19.56      6.43 o 
   5   4  16       29.66       19.16     10.54 o 
   6   4  16       92.51       87.14     11.97 o 
   0   5  16       29.06       28.87      3.79 o 
   1   5  16     1161.31     1092.77     10.34 o 
   2   5  16       31.19       31.21      3.55 o 
   3   5  16       66.69       58.11      5.38 o 
   4   5  16       65.50       67.58      8.36 o 
   5   5  16       88.94       78.32     10.34 o 
   6   5  16       56.69       68.37     13.18 o 
   0   6  16       74.24       66.57      7.22 o 
   1   6  16       68.62       87.38      4.53 o 
   2   6  16       11.37       15.76      3.38 o 
   3   6  16      101.14      122.47      8.99 o 
   4   6  16        1.08        0.43      7.09 o 
   5   6  16        5.19        2.71      7.82 o 
   0   7  16       91.32       90.24      6.46 o 
   1   7  16      143.27      167.63      7.13 o 
   2   7  16      540.74      521.34      9.43 o 
   3   7  16       57.91       56.42      6.40 o 
   4   7  16       46.24       40.58      7.71 o 
   5   7  16      191.16      211.49     14.24 o 
   0   8  16      112.08      111.85      7.39 o 
   1   8  16     1071.90      998.73     15.19 o 
   2   8  16      248.87      234.92     10.29 o 
   3   8  16       58.62       60.58      7.57 o 
   4   8  16       57.82       54.63      7.80 o 
   5   8  16       95.46       99.31     11.74 o 
   0   9  16       78.81       71.94     10.67 o 
   1   9  16      904.10      865.73     14.30 o 
   2   9  16      189.79      166.03      8.16 o 
   3   9  16       64.12       57.87      7.36 o 
   4   9  16      259.10      277.72     20.81 o 
   5   9  16       81.08       83.70     18.37 o 
   0  10  16       99.68       95.21      8.97 o 
   1  10  16       10.87        7.52      5.27 o 
   2  10  16        5.48        5.75      5.00 o 
   3  10  16       16.21       13.13      5.65 o 
   4  10  16       24.81       27.07     14.30 o 
   5  10  16      104.71       72.20     21.53 o 
   0  11  16       15.65       14.66     10.88 o 
   1  11  16       89.30       66.55      6.48 o 
   2  11  16       40.93       26.31      5.91 o 
   3  11  16       29.57       27.98      7.11 o 
   4  11  16      281.76      302.36     16.68 o 
   5  11  16       90.04       68.60     14.79 o 
   0  12  16       28.49       42.27     17.07 o 
   1  12  16       41.23       48.53      7.04 o 
   2  12  16      200.98      177.99     18.00 o 
   3  12  16       36.27       28.77      7.68 o 
   4  12  16       11.14       15.40      8.29 o 
   0  13  16      124.78       91.75     22.45 o 
   1  13  16      754.12      699.11     22.35 o 
   2  13  16      158.16      173.28     15.29 o 
   3  13  16       22.92        8.63      8.15 o 
   4  13  16       12.02       25.89     12.35 o 
   0  14  16       17.43        4.62     17.20 o 
   1  14  16       70.15       56.77     11.11 o 
   2  14  16       95.59      125.34     22.67 o 
   3  14  16       49.80       51.03     18.39 o 
   4  14  16      231.22      291.94     41.26 o 
   0  15  16       24.71       47.36     20.59 o 
   1  15  16       21.64       29.03     16.37 o 
   2  15  16       23.58       23.82      9.83 o 
   3  15  16       91.30      100.17     14.39 o 
   0  16  16       54.55       68.52     23.02 o 
   1  16  16      124.95      159.14     15.47 o 
   2  16  16       59.04       67.99     12.77 o 
   3  16  16        2.71        5.98      8.98 o 
   0  17  16        0.00       10.48     17.67 o 
   1  17  16      126.79      134.32     14.95 o 
   2  17  16       25.59       37.36     10.86 o 
   0  18  16       89.29       78.03     24.75 o 
   1  18  16       73.64       82.45     17.11 o 
   1   0  17      291.46      300.69      6.83 o 
   2   0  17       14.80       11.92      7.77 o 
   3   0  17        0.92        0.86      6.73 o 
   4   0  17       17.81       27.09     11.58 o 
   5   0  17      189.87      161.92     19.09 o 
   6   0  17       19.38       27.69     12.34 o 
   0   1  17     1201.00     1250.99     13.26 o 
   1   1  17       26.03       26.94      2.26 o 
   2   1  17       81.09       87.79      5.63 o 
   3   1  17      603.39      592.06     19.41 o 
   4   1  17       17.98       16.88      6.48 o 
   5   1  17       14.64       16.81      9.21 o 
   6   1  17       25.47       39.15     10.22 o 
   0   2  17      992.58      917.40     11.90 o 
   1   2  17       38.92       38.87      2.37 o 
   2   2  17       73.91       75.61      5.30 o 
   3   2  17      839.90      838.40     22.43 o 
   4   2  17       74.18       83.17      8.77 o 
   5   2  17       16.09       30.34      9.20 o 
   6   2  17       13.21       22.01      9.35 o 
   0   3  17     1051.71     1105.29     17.85 o 
   1   3  17      510.98      476.62      6.27 o 
   2   3  17      461.42      428.13      9.32 o 
   3   3  17      304.63      287.01     16.40 o 
   4   3  17       24.63       28.20      6.57 o 
   5   3  17       12.10       10.73     11.08 o 
   6   3  17       30.75       21.00      9.58 o 
   0   4  17      223.95      220.81      7.06 o 
   1   4  17      163.40      170.57      3.96 o 
   2   4  17     1231.24     1156.11     14.17 o 
   3   4  17      237.37      216.43      8.50 o 
   4   4  17       47.33       40.65      7.55 o 
   5   4  17       19.24        4.92      7.50 o 
   6   4  17       28.44       39.25     10.07 o 
   0   5  17        7.73        5.49      4.34 o 
   1   5  17       95.58       95.96      4.03 o 
   2   5  17      582.48      534.01     10.02 o 
   3   5  17       75.68       69.55      6.02 o 
   4   5  17       52.09       42.29      7.83 o 
   5   5  17        2.11      -13.23      6.98 o 
   0   6  17        1.23        0.02      2.96 o 
   1   6  17      379.57      379.44      7.88 o 
   2   6  17       79.86       82.74      5.07 o 
   3   6  17        7.91       11.88      4.57 o 
   4   6  17        4.80        1.26      6.27 o 
   5   6  17        4.39       -5.00      7.88 o 
   0   7  17       60.43       75.56      6.20 o 
   1   7  17     1097.12     1011.72     15.75 o 
   2   7  17      330.29      324.30     10.12 o 
   3   7  17       99.91       91.77      7.36 o 
   4   7  17       12.52        7.62      6.98 o 
   5   7  17      125.80      125.90     15.16 o 
   0   8  17      234.68      227.65     11.76 o 
   1   8  17     1252.12     1177.19     17.63 o 
   2   8  17       67.24       80.03      6.83 o 
   3   8  17        3.70        1.84      4.95 o 
   4   8  17      356.21      331.79     19.32 o 
   5   8  17       20.89       11.30     10.17 o 
   0   9  17       42.30       37.41      7.73 o 
   1   9  17      676.21      625.91     14.07 o 
   2   9  17       15.17        1.71      5.65 o 
   3   9  17       65.55       63.13      9.48 o 
   4   9  17       21.69       41.27     10.46 o 
   5   9  17      106.73      110.53     16.79 o 
   0  10  17       27.34       25.49      7.72 o 
   1  10  17      146.44      140.97      8.16 o 
   2  10  17        9.56       10.77      6.31 o 
   3  10  17       21.14       28.18      5.86 o 
   4  10  17       14.07       25.97      8.28 o 
   5  10  17      275.36      284.87     21.58 o 
   0  11  17        0.51       -4.34      6.32 o 
   1  11  17      233.99      228.13     13.30 o 
   2  11  17       50.82       54.76     12.38 o 
   3  11  17       32.84       32.63      7.24 o 
   4  11  17       26.21       39.09     12.14 o 
   0  12  17      290.31      285.47     32.61 o 
   1  12  17       90.56       72.67      8.53 o 
   2  12  17        8.19        1.71      7.98 o 
   3  12  17      145.94      161.22     11.08 o 
   4  12  17      279.82      302.26     17.36 o 
   0  13  17      266.86      270.50     32.27 o 
   1  13  17       62.06       68.74     14.53 o 
   2  13  17      328.71      332.33     19.07 o 
   3  13  17       35.32       29.78      9.91 o 
   4  13  17       48.87       70.64     13.40 o 
   0  14  17       20.43       19.40     17.29 o 
   1  14  17       40.02       30.87      9.53 o 
   2  14  17       67.66       64.43     21.48 o 
   3  14  17      103.13       86.74     14.01 o 
   4  14  17      269.65      311.44     29.24 o 
   0  15  17      118.45      147.21     26.75 o 
   1  15  17       19.04       27.25      9.62 o 
   2  15  17       58.37       64.11     14.37 o 
   3  15  17       45.62       39.30     11.16 o 
   0  16  17       28.75       26.88     19.90 o 
   1  16  17        0.64       18.85     12.16 o 
   2  16  17      117.39      119.98     15.02 o 
   3  16  17       58.36       60.17     12.47 o 
   0  17  17       14.56        2.91     16.44 o 
   1  17  17       80.43       99.08     18.29 o 
   2  17  17       17.91       35.12     11.41 o 
   0  18  17        4.38       14.31     18.35 o 
   1  18  17       83.74      125.16     19.85 o 
   0   0  18     1121.54     1139.68     22.31 o 
   1   0  18      147.61      185.90      5.91 o 
   2   0  18      706.70      707.76     18.64 o 
   3   0  18       84.81       98.25     16.43 o 
   4   0  18       24.26       32.71     10.33 o 
   5   0  18       17.12       21.20     11.95 o 
   6   0  18        2.01       21.28     12.17 o 
   0   1  18       64.21       85.59      4.52 o 
   1   1  18      436.76      423.93      5.82 o 
   2   1  18       22.47       20.70      4.04 o 
   3   1  18      420.99      380.52     12.65 o 
   4   1  18       16.55       18.52      6.54 o 
   5   1  18        9.40        6.35      7.52 o 
   6   1  18        0.07       10.39      9.01 o 
   0   2  18      329.46      346.87      7.86 o 
   1   2  18       83.31       80.68      3.25 o 
   2   2  18      731.75      721.30     12.88 o 
   3   2  18      103.36      107.27      8.28 o 
   4   2  18      160.62      139.25     10.31 o 
   5   2  18       64.64       75.26      9.88 o 
   6   2  18        1.76        2.96      9.07 o 
   0   3  18        0.83       -2.31      3.42 o 
   1   3  18      132.96      143.65      4.41 o 
   2   3  18      414.87      404.52      9.18 o 
   3   3  18      167.17      143.93      9.26 o 
   4   3  18       83.68       75.54      8.63 o 
   5   3  18        7.81        0.13      7.37 o 
   6   3  18      216.69      220.88     15.66 o 
   0   4  18       70.07       66.04      7.21 o 
   1   4  18       49.50       53.92      3.11 o 
   2   4  18     1182.28     1118.34     14.53 o 
   3   4  18      553.03      490.95     13.37 o 
   4   4  18       27.67       29.74      7.10 o 
   5   4  18       38.97       41.65      9.35 o 
   0   5  18       15.27       15.95      6.18 o 
   1   5  18      365.77      355.80      7.64 o 
   2   5  18      391.04      346.01      8.26 o 
   3   5  18       24.72       16.72      4.66 o 
   4   5  18        3.57        3.21      6.33 o 
   5   5  18       16.44       13.83      8.06 o 
   0   6  18       72.11       84.62      6.64 o 
   1   6  18      276.09      287.44      7.09 o 
   2   6  18       67.38       74.01      5.65 o 
   3   6  18      144.70      138.18      8.39 o 
   4   6  18       12.46       11.12      7.71 o 
   5   6  18       33.89       20.50      9.29 o 
   0   7  18      246.01      269.05     12.64 o 
   1   7  18       36.58       43.07      5.78 o 
   2   7  18      140.44      136.21      7.16 o 
   3   7  18      169.24      156.21      8.95 o 
   4   7  18      111.42      115.34     12.21 o 
   5   7  18       36.98       29.01      9.79 o 
   0   8  18        4.12        2.93      5.91 o 
   1   8  18      480.58      420.79     11.38 o 
   2   8  18      276.89      259.13      9.72 o 
   3   8  18       17.39       13.57      5.81 o 
   4   8  18      148.33      157.38     15.36 o 
   5   8  18       68.20       65.68     17.65 o 
   0   9  18        3.62       16.06     14.39 o 
   1   9  18       31.47       39.39      9.64 o 
   2   9  18       20.19        6.50      5.62 o 
   3   9  18      181.02      208.70     13.01 o 
   4   9  18       80.66       92.50     17.65 o 
   5   9  18      308.41      355.71     23.28 o 
   0  10  18       13.95       23.62     13.26 o 
   1  10  18       97.44       84.15      7.54 o 
   2  10  18       49.41       46.36      9.79 o 
   3  10  18        4.31       10.87      5.35 o 
   4  10  18      327.61      367.76     17.07 o 
   5  10  18      197.97      172.16     21.32 o 
   0  11  18      164.42      213.73     21.25 o 
   1  11  18       12.76        2.30      7.20 o 
   2  11  18        3.61        5.67      7.66 o 
   3  11  18       93.93       95.64      9.27 o 
   4  11  18      121.24      149.17     27.21 o 
   0  12  18       74.78       96.27     24.45 o 
   1  12  18       22.68       13.98      6.86 o 
   2  12  18      524.72      508.92     22.50 o 
   3  12  18       69.72       85.90     14.21 o 
   4  12  18       22.38       32.23      9.34 o 
   0  13  18        1.94       10.07     18.15 o 
   1  13  18       73.34       56.28     10.49 o 
   2  13  18      351.48      327.88     19.43 o 
   3  13  18       34.67       11.51      7.77 o 
   4  13  18       32.66       58.86     16.67 o 
   0  14  18       24.79       35.83     19.54 o 
   1  14  18       66.51       60.33     11.51 o 
   2  14  18      456.13      412.12     21.97 o 
   3  14  18       38.83       43.45      9.28 o 
   0  15  18        3.33       24.05     18.10 o 
   1  15  18       60.37       74.02     12.59 o 
   2  15  18       48.21       24.38     10.39 o 
   3  15  18       22.80       37.93     15.25 o 
   0  16  18        2.08       -0.22     16.73 o 
   1  16  18      100.75      107.37     18.22 o 
   2  16  18       30.31       42.05     12.26 o 
   0  17  18        0.05       34.78     21.06 o 
   1  17  18        7.33       13.36     12.80 o 
   2  17  18        2.87       18.65      9.48 o 
   0  18  18      436.59      519.35     46.53 o 
   1   0  19        7.40        2.17      3.36 o 
   2   0  19        1.77       -1.75      6.20 o 
   3   0  19       13.35       18.45      7.56 o 
   4   0  19       17.98       30.52     14.48 o 
   5   0  19       72.91       90.16     15.00 o 
   0   1  19      111.04      146.63      6.58 o 
   1   1  19      159.85      181.33      4.81 o 
   2   1  19        4.03        5.23      5.73 o 
   3   1  19      192.22      181.98      9.99 o 
   4   1  19      285.32      251.92     12.39 o 
   5   1  19      192.61      215.31     13.70 o 
   0   2  19      456.60      459.55     10.21 o 
   1   2  19       56.59       58.53      4.19 o 
   2   2  19      229.79      231.46      9.03 o 
   3   2  19        3.68       -2.97      4.80 o 
   4   2  19      172.04      181.69     11.30 o 
   5   2  19       82.19       78.24     10.61 o 
   0   3  19      177.78      162.01      7.25 o 
   1   3  19      244.91      265.06      6.68 o 
   2   3  19      728.35      697.85     13.52 o 
   3   3  19      355.94      323.73     12.37 o 
   4   3  19      164.29      136.47     10.54 o 
   5   3  19       25.42       25.25      8.34 o 
   0   4  19        5.92       10.23      4.15 o 
   1   4  19      121.68      128.72      5.82 o 
   2   4  19      651.67      635.24     12.66 o 
   3   4  19       10.65        5.54      5.24 o 
   4   4  19       50.66       51.25      8.37 o 
   5   4  19       48.25       47.34      9.61 o 
   0   5  19       53.04       59.84      6.34 o 
   1   5  19       33.14       47.66      4.42 o 
   2   5  19      109.82       97.51      6.04 o 
   3   5  19      223.69      193.01      9.72 o 
   4   5  19      119.96      125.51     10.47 o 
   5   5  19        8.36       -5.48      8.05 o 
   0   6  19      645.57      639.31     16.06 o 
   1   6  19      403.78      431.48     10.16 o 
   2   6  19      164.01      158.41     10.45 o 
   3   6  19       88.69       91.41      7.81 o 
   4   6  19       95.84      105.48     10.14 o 
   5   6  19        2.43       -2.07      8.53 o 
   0   7  19      112.13      126.83     10.21 o 
   1   7  19       96.46      112.04      9.44 o 
   2   7  19      176.45      191.58      8.68 o 
   3   7  19      260.79      245.01     10.69 o 
   4   7  19      160.78      156.86     13.53 o 
   5   7  19       44.14       26.07     10.06 o 
   0   8  19        2.15        1.87      6.41 o 
   1   8  19       74.35       79.04      8.53 o 
   2   8  19      195.25      193.89     10.08 o 
   3   8  19       27.04       34.29      6.63 o 
   4   8  19      122.15      134.34     15.97 o 
   5   8  19       26.66       10.57     11.20 o 
   0   9  19      353.23      365.65     29.36 o 
   1   9  19       91.33       87.41     10.12 o 
   2   9  19       39.34       26.27      8.91 o 
   3   9  19      104.53      100.81     10.57 o 
   4   9  19       56.41       59.76     12.33 o 
   5   9  19       84.20      131.16     31.50 o 
   0  10  19      114.32      129.00     33.34 o 
   1  10  19      260.94      263.25     12.63 o 
   2  10  19        0.70       -0.99      7.15 o 
   3  10  19        6.58       11.51      5.33 o 
   4  10  19        7.21       17.86      9.81 o 
   0  11  19       10.92       17.92     16.67 o 
   1  11  19       92.07       66.35     11.27 o 
   2  11  19      186.20      186.72     15.65 o 
   3  11  19       29.17       33.62      6.76 o 
   4  11  19       46.29       68.17     15.68 o 
   0  12  19        1.98        1.08     18.43 o 
   1  12  19      142.91      122.43     18.28 o 
   2  12  19      555.19      495.99     33.37 o 
   3  12  19       15.22       19.69      6.77 o 
   4  12  19       72.96       68.47     17.45 o 
   0  13  19      191.40      212.77     30.91 o 
   1  13  19      106.06      103.68     12.46 o 
   2  13  19        3.65        4.71      8.69 o 
   3  13  19       84.95       89.99     10.60 o 
   4  13  19       16.31       13.92     10.96 o 
   0  14  19        3.55       -0.94     16.29 o 
   1  14  19       71.75       78.33     18.37 o 
   2  14  19      331.64      341.08     21.02 o 
   3  14  19       34.14       56.17      9.79 o 
   0  15  19       77.52       95.53     24.11 o 
   1  15  19       49.08       61.95     17.02 o 
   2  15  19      126.68      132.34     18.37 o 
   3  15  19      168.72      222.07     14.19 o 
   0  16  19        1.33       19.74     18.41 o 
   1  16  19       63.99       95.86     18.61 o 
   2  16  19        4.72       10.92      9.21 o 
   0  17  19      114.95      112.35     27.29 o 
   1  17  19       11.93       23.62     13.94 o 
   0   0  20      764.43      762.46     18.80 o 
   1   0  20      165.32      175.15      7.86 o 
   2   0  20       22.41       13.20      6.47 o 
   3   0  20      132.58      125.13     11.95 o 
   4   0  20       70.31       66.17     11.37 o 
   5   0  20       30.81       29.99     11.72 o 
   0   1  20       72.87       89.39      6.57 o 
   1   1  20      791.33      831.70     11.20 o 
   2   1  20      108.19      115.32      7.49 o 
   3   1  20        7.49        4.87      4.97 o 
   4   1  20      107.09       92.29      9.09 o 
   5   1  20      150.44      166.96     12.84 o 
   0   2  20       88.02      108.37      7.04 o 
   1   2  20      454.37      445.54      7.89 o 
   2   2  20      475.34      483.88     18.49 o 
   3   2  20       34.39       41.40      8.55 o 
   4   2  20      295.48      253.79     13.03 o 
   5   2  20       21.82       30.90      9.09 o 
   0   3  20       93.94      111.04      7.15 o 
   1   3  20      104.24      113.67      5.34 o 
   2   3  20      167.78      174.27      7.56 o 
   3   3  20       26.09       29.61      6.38 o 
   4   3  20      520.40      534.60     17.24 o 
   5   3  20       60.04       69.38     10.50 o 
   0   4  20       69.96       86.91      7.53 o 
   1   4  20      274.01      282.25      7.94 o 
   2   4  20      848.05      864.57     21.32 o 
   3   4  20      352.80      303.18     12.44 o 
   4   4  20       12.25       13.22      6.99 o 
   5   4  20        6.34        3.43      8.07 o 
   0   5  20        3.00        9.15      4.57 o 
   1   5  20      731.20      752.69     12.51 o 
   2   5  20      357.63      334.16     10.55 o 
   3   5  20      140.75      134.83      8.74 o 
   4   5  20        1.74        7.28      6.63 o 
   5   5  20       10.61        8.02      8.85 o 
   0   6  20      129.76      146.48     13.70 o 
   1   6  20       39.78       72.56     11.89 o 
   2   6  20      103.00      102.97      8.65 o 
   3   6  20      146.59      132.98      8.53 o 
   4   6  20       30.28       28.86      7.88 o 
   5   6  20       20.33       13.45      8.84 o 
   0   7  20      783.90      823.03     21.47 o 
   1   7  20      128.39      156.04     15.67 o 
   2   7  20      164.27      145.62     11.45 o 
   3   7  20       27.91       23.80      6.68 o 
   4   7  20       31.50       30.04      8.98 o 
   5   7  20      120.33      102.89     12.40 o 
   0   8  20     2477.90     2425.39     37.94 o 
   1   8  20       13.55       14.23      7.00 o 
   2   8  20       16.28       18.59      7.24 o 
   3   8  20       91.09       94.28     10.47 o 
   4   8  20      150.73      129.55     14.82 o 
   5   8  20       25.99       47.37     13.21 o 
   0   9  20       10.61        8.14     12.55 o 
   1   9  20      214.68      207.93     11.90 o 
   2   9  20       15.73       17.67      7.59 o 
   3   9  20      177.13      176.72     18.88 o 
   4   9  20      178.86      170.71     16.64 o 
   0  10  20        0.02      -31.03     21.32 o 
   1  10  20       36.07       36.95     15.99 o 
   2  10  20      112.78      105.68     14.40 o 
   3  10  20       42.26       38.34      6.39 o 
   4  10  20        6.61        3.79      9.33 o 
   0  11  20       47.46       46.11     21.74 o 
   1  11  20       42.67       27.07      9.12 o 
   2  11  20       32.11       31.84     10.28 o 
   3  11  20       16.10       15.40      7.29 o 
   4  11  20       46.97       63.25     12.46 o 
   0  12  20        5.90       26.57     20.64 o 
   1  12  20      174.68      189.34     15.67 o 
   2  12  20      286.76      302.77     18.96 o 
   3  12  20       62.60       81.81      9.92 o 
   4  12  20       14.92        2.29     10.00 o 
   0  13  20        6.87        0.41     16.26 o 
   1  13  20       14.90       12.90      8.85 o 
   2  13  20       89.10      102.84     13.90 o 
   3  13  20       31.21       48.91      8.96 o 
   0  14  20        2.27       13.51     18.59 o 
   1  14  20       21.92       20.05      9.77 o 
   2  14  20      357.40      360.80     21.20 o 
   3  14  20       78.98       80.73     10.87 o 
   0  15  20       34.53        5.09     18.46 o 
   1  15  20      216.82      174.46     22.08 o 
   2  15  20        8.22       14.88      9.96 o 
   0  16  20       17.24       21.67     18.49 o 
   1  16  20       68.37      109.74     19.87 o 
   2  16  20       47.17       67.90     13.18 o 
   0  17  20       66.88       88.49     26.54 o 
   1   0  21        6.19       11.74      4.45 o 
   2   0  21        5.47        8.24      6.26 o 
   3   0  21        1.76        2.85      7.41 o 
   4   0  21       49.96       50.22     10.78 o 
   5   0  21        5.39       13.15     10.99 o 
   0   1  21      936.48      900.17     14.79 o 
   1   1  21      346.09      376.00      7.94 o 
   2   1  21      146.32      138.93      7.86 o 
   3   1  21       40.47       26.40      5.55 o 
   4   1  21      194.80      166.20     11.36 o 
   5   1  21       35.88       52.56      9.22 o 
   0   2  21      510.76      505.78     11.99 o 
   1   2  21       82.91       94.77      5.51 o 
   2   2  21      490.64      447.26     13.16 o 
   3   2  21       53.56       54.01     10.49 o 
   4   2  21      237.67      215.00     12.57 o 
   5   2  21       72.35       63.12     10.35 o 
   0   3  21       54.96       59.53      7.07 o 
   1   3  21      306.69      336.58     10.87 o 
   2   3  21      112.50      106.95      8.25 o 
   3   3  21       27.38       25.89      6.86 o 
   4   3  21      107.22      105.18     10.03 o 
   5   3  21       20.41       19.30      8.80 o 
   0   4  21        6.34        3.63      8.82 o 
   1   4  21      486.85      556.94     15.46 o 
   2   4  21      145.48      123.42      8.84 o 
   3   4  21       66.38       59.17     10.32 o 
   4   4  21      153.98      150.94     11.59 o 
   5   4  21       62.78       71.18     10.96 o 
   0   5  21       89.30      187.20     38.01 o 
   1   5  21      107.96      160.39     22.61 o 
   2   5  21      186.41      190.95     10.30 o 
   3   5  21      108.96      109.22     11.66 o 
   4   5  21       42.52       46.37      8.83 o 
   5   5  21       17.78       18.05      8.95 o 
   0   6  21       31.98       26.13     11.63 o 
   1   6  21       21.39       25.86      6.51 o 
   2   6  21      321.20      328.01     13.82 o 
   3   6  21       31.00       26.64      7.57 o 
   4   6  21       11.15       15.13      7.27 o 
   5   6  21       18.99       14.91      9.65 o 
   0   7  21     1966.77     2043.45     36.08 o 
   1   7  21       20.99       50.66     21.15 o 
   2   7  21       33.15       40.63      8.32 o 
   3   7  21       61.95       45.42      7.53 o 
   4   7  21      164.33      165.83     16.01 o 
   5   7  21       64.40       62.92     13.00 o 
   0   8  21      534.27      641.09     50.74 o 
   1   8  21      248.38      253.74     16.38 o 
   2   8  21       49.70       44.72      8.28 o 
   3   8  21       23.17       39.26     12.14 o 
   4   8  21      114.93      155.19     16.29 o 
   0   9  21      606.71      622.84     76.16 o 
   1   9  21       17.78       25.61      8.80 o 
   2   9  21        4.89        6.29      7.22 o 
   3   9  21      230.37      289.01     17.71 o 
   4   9  21       19.76       37.14     11.28 o 
   0  10  21        2.32       -7.53     20.65 o 
   1  10  21       75.81      105.54     16.35 o 
   2  10  21       65.81       51.78     11.07 o 
   3  10  21        5.42       18.38      6.70 o 
   4  10  21       74.99      102.15     15.01 o 
   0  11  21       31.22       26.15     20.92 o 
   1  11  21       99.97       79.70     11.53 o 
   2  11  21       41.84       21.10     10.00 o 
   3  11  21       49.18       38.14      8.53 o 
   4  11  21        4.64       20.61     13.51 o 
   0  12  21        0.45       12.37     17.68 o 
   1  12  21       33.50       29.65     16.61 o 
   2  12  21       69.45       72.17     12.65 o 
   3  12  21       20.89       34.05      7.87 o 
   0  13  21       41.96       33.87     21.52 o 
   1  13  21       78.40       84.71     12.41 o 
   2  13  21      328.75      325.36     28.55 o 
   3  13  21       22.66       30.80      8.90 o 
   0  14  21        0.87       -1.14     19.43 o 
   1  14  21       57.81       64.47     17.16 o 
   2  14  21        7.82       19.54     10.91 o 
   3  14  21      135.43      140.80     12.28 o 
   0  15  21       12.05        7.42     19.68 o 
   1  15  21      208.17      230.89     24.26 o 
   2  15  21        4.70       14.74      9.82 o 
   0  16  21       21.06       35.64     21.76 o 
   1  16  21      145.37      140.02     21.02 o 
   0   0  22       39.75       47.92      9.36 o 
   1   0  22      114.52       99.74      8.68 o 
   2   0  22       85.55       93.10     14.21 o 
   3   0  22       25.20       21.49      8.50 o 
   4   0  22        7.25       24.38      9.96 o 
   5   0  22       88.11      100.42     15.85 o 
   0   1  22        2.78        3.97      5.72 o 
   1   1  22      447.35      494.54     13.26 o 
   2   1  22       31.44       33.37      6.54 o 
   3   1  22       79.67       85.41      7.75 o 
   4   1  22      272.74      264.03     12.46 o 
   5   1  22        4.61        0.20      7.66 o 
   0   2  22       20.17       11.32      6.51 o 
   1   2  22       45.53       44.32      6.06 o 
   2   2  22       16.89       11.24      5.92 o 
   3   2  22      158.20      176.21     10.42 o 
   4   2  22      246.02      207.71     13.76 o 
   5   2  22       72.57       85.06     11.62 o 
   0   3  22      260.93      246.37     13.63 o 
   1   3  22      316.24      330.03     10.06 o 
   2   3  22      222.62      211.36     12.46 o 
   3   3  22       42.49       23.54      6.60 o 
   4   3  22      110.93      117.88     10.44 o 
   5   3  22       12.85        6.16      8.48 o 
   0   4  22       86.23       96.97     11.75 o 
   1   4  22      100.25      101.09      8.29 o 
   2   4  22       84.30       59.24      7.83 o 
   3   4  22       91.21       90.79      8.87 o 
   4   4  22       21.15       16.64      7.98 o 
   5   4  22       27.54       27.82      9.88 o 
   0   5  22      316.62      339.47     15.41 o 
   1   5  22      328.16      331.46     14.32 o 
   2   5  22      188.89      169.10     10.38 o 
   3   5  22       55.83       40.88     11.17 o 
   4   5  22       54.80       40.97      8.69 o 
   5   5  22      247.98      249.08     15.63 o 
   1   6  22        5.82        8.96      6.13 o 
   2   6  22        2.86        0.72      8.77 o 
   3   6  22       32.70       38.44     10.70 o 
   4   6  22        0.37       -1.40      7.78 o 
   5   6  22      119.60      136.81     13.41 o 
   0   7  22      672.70      688.41     26.92 o 
   1   7  22       69.61       78.71     10.22 o 
   2   7  22      203.42      207.25     12.79 o 
   3   7  22       50.72       34.82     12.68 o 
   4   7  22      110.40       89.94     12.50 o 
   0   8  22     1541.35     1688.73     95.04 o 
   1   8  22      151.09      158.48     15.70 o 
   2   8  22       40.62       47.34      8.45 o 
   3   8  22       64.71       94.62     12.29 o 
   4   8  22       41.60       42.05     11.68 o 
   0   9  22      483.93      423.79     27.31 o 
   1   9  22       67.11       47.73     10.92 o 
   2   9  22        3.57       -1.87      6.85 o 
   3   9  22       68.47       97.66     17.45 o 
   4   9  22       39.39       25.84     15.15 o 
   0  10  22       35.62       44.36     22.59 o 
   1  10  22        0.22       -1.09     11.47 o 
   2  10  22       24.07       19.33      8.31 o 
   3  10  22      171.96      220.94     17.35 o 
   4  10  22        0.76       -1.96     11.91 o 
   0  11  22       55.11       43.32     22.43 o 
   1  11  22       24.63       15.03      9.63 o 
   2  11  22       12.45       12.06      8.97 o 
   3  11  22       24.93       32.88     10.26 o 
   4  11  22        9.26       -6.65     13.67 o 
   0  12  22      225.64      221.29     33.02 o 
   1  12  22      153.72      149.99     14.77 o 
   2  12  22        1.28        1.35      8.84 o 
   3  12  22       90.85       93.46     10.51 o 
   0  13  22       22.62       23.70     21.59 o 
   1  13  22       42.29       57.04     16.65 o 
   2  13  22       80.07       71.56     17.39 o 
   3  13  22       32.89       48.34     10.43 o 
   0  14  22       51.84       56.85     24.12 o 
   1  14  22       12.99       13.23     17.10 o 
   2  14  22        9.97       10.11     15.31 o 
   0  15  22        0.54       28.76     22.05 o 
   1  15  22       32.00       16.78     14.41 o 
   2  15  22       17.00       25.03     10.06 o 
   0  16  22       12.73       12.83     20.22 o 
   1  16  22       27.84       53.07     16.51 o 
   1   0  23       71.01       87.88      8.52 o 
   2   0  23       23.28       12.72      9.81 o 
   3   0  23       13.92        0.28      7.66 o 
   4   0  23       19.28       16.43     15.49 o 
   5   0  23        3.44       10.91     11.30 o 
   0   1  23        5.80        6.28      5.80 o 
   1   1  23      192.41      187.12      7.98 o 
   2   1  23       91.51      109.13     10.64 o 
   3   1  23       77.62       83.40      7.68 o 
   4   1  23       84.17       85.03      9.44 o 
   5   1  23        4.63       -2.71      7.85 o 
   0   2  23        1.49       -1.54      6.31 o 
   1   2  23       80.26       88.58      6.96 o 
   2   2  23       46.78       35.58      8.19 o 
   3   2  23       46.14       54.75      8.46 o 
   4   2  23      305.38      280.59     14.13 o 
   5   2  23        4.45       12.11      8.33 o 
   0   3  23        3.37       10.02      6.93 o 
   1   3  23       99.68      101.12      7.26 o 
   2   3  23      322.86      283.82     16.72 o 
   3   3  23       82.24       87.81     13.85 o 
   4   3  23      167.98      173.86     12.24 o 
   5   3  23       15.49       16.22      8.78 o 
   0   4  23       49.99       48.90      8.78 o 
   1   4  23      951.21      949.43     18.96 o 
   2   4  23      201.32      204.88     11.02 o 
   3   4  23        8.05       10.10      7.06 o 
   4   4  23       63.21       46.53     10.00 o 
   5   4  23      144.08      151.67     13.33 o 
   0   5  23        1.94       -0.61      6.05 o 
   1   5  23      518.80      536.21     18.09 o 
   2   5  23       77.76       94.14      8.99 o 
   3   5  23        7.62       16.97      9.07 o 
   4   5  23       32.21       32.74      8.80 o 
   5   5  23      186.33      209.01     15.11 o 
   0   6  23       44.81       47.60      9.02 o 
   1   6  23      325.96      339.40     15.36 o 
   2   6  23      102.39      103.65     10.90 o 
   3   6  23      177.31      149.12     15.96 o 
   4   6  23       48.16       23.21     20.26 o 
   0   7  23      146.82      380.39     21.03 o 
   1   7  23      252.20      249.39     14.81 o 
   2   7  23       87.19       91.43     10.16 o 
   3   7  23       36.77       17.84     10.81 o 
   4   7  23       42.70       42.20     13.76 o 
   0   8  23      965.06      944.60     41.22 o 
   1   8  23       20.17       22.82      8.82 o 
   2   8  23       45.33       40.52      9.04 o 
   3   8  23       11.97        3.46     11.20 o 
   4   8  23      143.23      188.52     23.60 o 
   0   9  23       12.32       14.41     19.92 o 
   1   9  23       38.68       31.19      9.28 o 
   2   9  23      206.45      198.76     14.54 o 
   3   9  23       42.07       52.02     18.87 o 
   4   9  23       45.41       52.75     16.97 o 
   0  10  23      109.19       94.10     25.54 o 
   1  10  23       13.80       20.39      9.37 o 
   2  10  23       44.87       51.99      9.74 o 
   3  10  23       15.15       17.15     14.04 o 
   4  10  23        5.13       -3.22     13.48 o 
   0  11  23      550.25      530.77     42.51 o 
   1  11  23       16.92       21.92      9.57 o 
   2  11  23       44.92       32.90      9.22 o 
   3  11  23      278.10      297.94     17.94 o 
   0  12  23       69.97       69.12     25.39 o 
   1  12  23       49.66       50.11     16.66 o 
   2  12  23        9.35       20.94     10.17 o 
   3  12  23       63.77       69.07     10.00 o 
   0  13  23       39.75       41.97     23.58 o 
   1  13  23        6.77       23.52     15.33 o 
   2  13  23        4.06        4.84      9.99 o 
   3  13  23      225.30      220.67     19.20 o 
   0  14  23       33.18       13.75     22.49 o 
   1  14  23        4.51       20.17     15.24 o 
   2  14  23       23.78        9.36      9.70 o 
   0  15  23        8.50        3.62     20.60 o 
   1  15  23       23.62       19.41     15.26 o 
   0   0  24      416.85      428.03     18.44 o 
   1   0  24      436.47      447.71     14.77 o 
   2   0  24       50.67       53.28     12.88 o 
   3   0  24        0.03        5.33     10.16 o 
   4   0  24      155.01      141.91     15.32 o 
   5   0  24       88.75      102.19     15.41 o 
   0   1  24       22.41       20.14      6.77 o 
   1   1  24       43.58       51.83      6.52 o 
   2   1  24       81.91       89.92     10.60 o 
   3   1  24        8.61        9.53      6.67 o 
   4   1  24        7.86       -0.20      6.26 o 
   5   1  24       21.99       20.02      8.62 o 
   0   2  24       50.72       45.09      9.91 o 
   1   2  24       21.02       20.03      5.66 o 
   2   2  24       50.62       53.30      9.10 o 
   3   2  24        9.88        4.33      6.39 o 
   4   2  24      172.53      208.15     14.19 o 
   5   2  24       42.54       48.33      9.69 o 
   1   3  24      240.63      238.89      9.71 o 
   2   3  24       75.65       78.80     10.59 o 
   3   3  24       42.45       28.24      8.52 o 
   4   3  24       29.94       25.86     10.34 o 
   5   3  24      132.03      113.53     12.55 o 
   0   4  24       60.89       72.14     13.37 o 
   1   4  24      696.88      730.02     15.81 o 
   2   4  24      200.38      173.94     12.05 o 
   3   4  24       16.99       20.73      9.87 o 
   4   4  24       22.37        4.37      8.72 o 
   1   5  24      627.34      630.22     19.83 o 
   2   5  24       49.19       46.75      7.99 o 
   3   5  24        6.09       14.23     10.42 o 
   4   5  24       74.93       57.60     13.33 o 
   0   6  24      118.37      617.82     88.98 o 
   1   6  24       17.62       24.21      8.00 o 
   2   6  24       99.19       94.21     10.19 o 
   3   6  24        8.17        3.32      8.62 o 
   4   6  24      120.55      107.77     15.96 o 
   0   7  24        6.28       33.23     13.16 o 
   1   7  24      249.33      231.63     13.99 o 
   2   7  24        5.11        1.65      7.48 o 
   3   7  24       15.53       14.87     12.25 o 
   4   7  24        6.36        4.37     19.84 o 
   0   8  24        2.77       -2.47     18.55 o 
   1   8  24      107.32      115.64     11.79 o 
   2   8  24       19.16       14.21      8.65 o 
   3   8  24      142.80      133.00     19.84 o 
   4   8  24       11.89       11.06     12.31 o 
   0   9  24       80.44       81.60     24.57 o 
   1   9  24        7.50       -7.88     12.29 o 
   2   9  24       21.22        9.97      7.94 o 
   3   9  24      104.59      116.63     20.00 o 
   4   9  24       30.17       23.92     16.78 o 
   0  10  24        9.31      -20.55     18.04 o 
   1  10  24       13.74       11.62      9.51 o 
   2  10  24       94.37      108.53     11.93 o 
   3  10  24       76.88      103.31     28.13 o 
   0  11  24       96.09       64.58     25.05 o 
   1  11  24       33.62       22.74     15.16 o 
   2  11  24       13.77       12.12      9.11 o 
   3  11  24       61.63       81.24     15.90 o 
   0  12  24      212.06      188.65     30.92 o 
   1  12  24       13.18       -8.29     13.63 o 
   2  12  24       21.57       28.27     14.63 o 
   3  12  24      242.79      279.05     35.70 o 
   0  13  24       53.42       56.54     23.84 o 
   1  13  24      118.20      143.17     21.29 o 
   2  13  24        0.22        3.30      8.92 o 
   0  14  24      394.06      416.04     42.49 o 
   1  14  24       24.16       51.55     31.85 o 
   2  14  24        7.93       22.65     10.30 o 
   0  15  24       55.27       80.37     26.77 o 
   2   0  25      213.66      188.80     19.31 o 
   3   0  25       19.54       24.90     12.81 o 
   4   0  25       30.05       32.80     10.83 o 
   0   1  25        8.25       -3.05      6.93 o 
   1   1  25       23.90       34.25      6.67 o 
   2   1  25       11.16        4.06      7.51 o 
   3   1  25       53.64       52.94     10.77 o 
   4   1  25      167.74      170.13     13.04 o 
   0   2  25        4.58        1.87      8.92 o 
   1   2  25       33.21       31.30      6.42 o 
   2   2  25       23.29       19.47      8.06 o 
   3   2  25       35.75       39.33      9.71 o 
   4   2  25       92.64      114.91     11.63 o 
   0   3  25       14.66       18.47      8.64 o 
   1   3  25      143.15      160.54      8.68 o 
   2   3  25      171.73      170.81     13.14 o 
   3   3  25       10.73       17.03      8.83 o 
   4   3  25       22.35        0.55      9.11 o 
   0   4  25        0.76       -5.93      7.24 o 
   1   4  25      193.25      206.97     14.02 o 
   2   4  25       47.82       45.37      8.98 o 
   3   4  25        9.02        1.48      8.56 o 
   4   4  25        2.94       -0.27      9.01 o 
   1   5  25      481.90      497.11     16.36 o 
   2   5  25       41.84       43.95      8.18 o 
   3   5  25       13.01        5.36     10.48 o 
   4   5  25       20.09       13.71     11.93 o 
   0   6  25        0.03       -3.92     13.87 o 
   1   6  25      147.23      159.04     12.69 o 
   2   6  25       81.16       70.63      9.94 o 
   3   6  25       26.08       32.29     11.67 o 
   4   6  25      105.04      108.60     22.49 o 
   0   7  25        0.79        0.48     20.20 o 
   1   7  25       92.61      100.08     11.11 o 
   2   7  25        7.65       10.57      7.71 o 
   3   7  25       32.98       32.10     14.33 o 
   4   7  25       10.68        7.47     12.80 o 
   0   8  25       85.03      122.95     27.24 o 
   1   8  25      123.79      121.98     12.16 o 
   2   8  25       33.30       29.87      8.88 o 
   3   8  25       90.65       76.21     17.99 o 
   4   8  25       10.85       14.28     14.48 o 
   0   9  25        0.37      -15.64     19.29 o 
   1   9  25       85.87       80.09     11.39 o 
   2   9  25       28.11       25.81     10.40 o 
   3   9  25      113.79      119.67     19.96 o 
   0  10  25       13.72      -24.64     18.62 o 
   1  10  25       17.07       42.30     19.26 o 
   2  10  25       53.04       58.82     10.98 o 
   3  10  25       16.07       50.22     20.61 o 
   0  11  25       31.81       20.47     22.96 o 
   1  11  25       33.04       25.53     16.75 o 
   2  11  25       13.45       23.07      9.97 o 
   3  11  25       17.44        2.02     13.45 o 
   0  12  25      198.31      126.30     28.18 o 
   1  12  25        6.11       25.24     15.96 o 
   2  12  25       19.35       25.45     11.18 o 
   0  13  25      228.09      156.89     30.84 o 
   1  13  25        2.38       13.61     15.28 o 
   2  13  25       13.29       12.81      9.11 o 
   0  14  25       45.74       73.57     26.58 o 
   1  14  25       19.84       47.32     17.29 o 
   0   0  26       68.99       61.63     11.75 o 
   1   0  26       33.36       38.56     10.97 o 
   2   0  26       69.31       71.57     14.22 o 
   3   0  26        5.22       -7.49     11.04 o 
   4   0  26        6.42       -1.95     12.60 o 
   0   1  26        0.24      -10.09      8.79 o 
   1   1  26      118.77      125.46      9.74 o 
   2   1  26      184.92      183.56     13.61 o 
   3   1  26       33.26       30.38      9.20 o 
   4   1  26       31.64       33.87     11.46 o 
   0   2  26      112.31      111.41     11.44 o 
   1   2  26      388.61      398.92     12.13 o 
   2   2  26       37.89       31.06      8.97 o 
   3   2  26       64.28       61.75     11.19 o 
   4   2  26        5.26        3.92     17.44 o 
   0   3  26       15.96       13.48      8.48 o 
   1   3  26        4.78       -2.96      5.90 o 
   2   3  26       34.03       36.72      9.20 o 
   3   3  26       31.34       32.73      9.94 o 
   4   3  26       22.92       23.56     13.97 o 
   0   4  26       15.97        4.51      7.84 o 
   1   4  26      278.89      271.91     12.31 o 
   2   4  26       45.18       39.95     11.16 o 
   3   4  26      191.02      203.29     18.63 o 
   4   4  26      190.03      186.77     19.88 o 
   0   5  26      175.29      186.80     20.33 o 
   1   5  26      126.57      141.64     10.10 o 
   2   5  26        3.57        2.84      8.25 o 
   3   5  26       28.57       21.11     11.69 o 
   4   5  26       75.51       63.59     15.00 o 
   0   6  26      328.27      291.16     23.21 o 
   1   6  26      260.40      288.82     13.56 o 
   2   6  26       33.28       50.52      9.79 o 
   3   6  26       33.03       35.03     13.07 o 
   4   6  26       50.58       44.26     14.49 o 
   0   7  26       36.70       46.18     16.30 o 
   1   7  26      377.60      367.79     16.77 o 
   2   7  26       42.40       55.59      9.77 o 
   3   7  26      140.02      103.58     19.34 o 
   4   7  26        0.51       -4.52     13.79 o 
   0   8  26       56.31       87.95     26.92 o 
   1   8  26      390.61      363.57     19.29 o 
   2   8  26       40.04       40.99      9.84 o 
   3   8  26       37.78       41.14     15.53 o 
   0   9  26        7.88        4.96     20.43 o 
   1   9  26       91.72       96.80     12.21 o 
   2   9  26      283.72      313.54     16.25 o 
   3   9  26       70.75       69.90     18.71 o 
   0  10  26        9.12       21.23     21.68 o 
   1  10  26       59.93       72.55     14.93 o 
   2  10  26      108.84      119.24     20.21 o 
   3  10  26       25.70       37.17     15.93 o 
   0  11  26      200.22      214.38     33.09 o 
   1  11  26       15.89       18.28     16.97 o 
   2  11  26       22.89       39.74     10.46 o 
   0  12  26       47.83       95.97     26.98 o 
   1  12  26        3.18       29.64     17.10 o 
   2  12  26        2.55       16.05     11.27 o 
   0  13  26        0.51        9.08     22.29 o 
   1  13  26       14.62       27.22     16.16 o 
   1   0  27       20.83        5.54     10.07 o 
   2   0  27       43.30       42.46     14.06 o 
   3   0  27        0.70       -5.44     11.16 o 
   4   0  27        2.06        7.92     15.00 o 
   0   1  27        5.58       -4.51      7.52 o 
   1   1  27       72.94       83.90      8.50 o 
   2   1  27      160.19      157.38     13.25 o 
   3   1  27        4.00       -9.78      8.62 o 
   4   1  27       53.60       37.79     11.90 o 
   0   2  27        2.64      -10.93      8.51 o 
   1   2  27       75.63       73.59      7.98 o 
   2   2  27        2.87        2.42      8.22 o 
   3   2  27      102.75      109.88     13.22 o 
   4   2  27      119.04      124.64     14.86 o 
   0   3  27       62.28       62.06     10.43 o 
   1   3  27       82.82       90.30      8.69 o 
   2   3  27        6.94       -6.30     12.29 o 
   3   3  27        4.92       15.42      9.84 o 
   4   3  27        6.48       12.88     10.98 o 
   0   4  27      438.94      431.48     26.16 o 
   1   4  27       92.19       95.23      9.34 o 
   2   4  27       57.06       57.81     10.34 o 
   3   4  27       42.69       38.27     10.92 o 
   4   4  27       60.49       49.11     12.28 o 
   0   5  27       93.03       86.63     17.52 o 
   1   5  27       23.61       10.99      8.51 o 
   2   5  27       22.58       31.80      9.44 o 
   3   5  27       23.36       13.61     11.97 o 
   4   5  27      375.31      353.18     28.58 o 
   0   6  27       28.34       23.83     16.07 o 
   1   6  27       41.84       39.31      8.37 o 
   2   6  27       28.80        9.02     10.07 o 
   3   6  27       94.51       85.95     31.46 o 
   0   7  27      482.97      545.59     30.23 o 
   1   7  27      287.02      274.57     15.90 o 
   2   7  27      194.93      234.80     14.82 o 
   3   7  27       63.53       74.34     19.64 o 
   0   8  27        3.95        6.68     22.27 o 
   1   8  27      157.37      170.37     14.84 o 
   2   8  27        3.73       -4.87     14.41 o 
   3   8  27       56.88       53.60     29.05 o 
   0   9  27       17.08       33.41     24.51 o 
   1   9  27       56.98       53.99     18.01 o 
   2   9  27      106.48      122.88     12.90 o 
   3   9  27       13.56       -2.58     12.76 o 
   0  10  27       66.73       74.99     27.97 o 
   1  10  27       62.89       33.26     14.46 o 
   2  10  27       30.48       27.43     14.07 o 
   0  11  27       27.08        4.57     24.18 o 
   1  11  27        5.51      -14.07     12.63 o 
   2  11  27       19.12       30.68     10.34 o 
   0  12  27       47.66       -6.30     22.70 o 
   1  12  27       87.58      124.05     36.87 o 
   0  13  27       43.40       58.60     24.40 o 
   0   0  28        1.72      -23.92     11.96 o 
   1   0  28        0.66       -4.98     10.39 o 
   2   0  28        2.08      -14.98     11.57 o 
   3   0  28        0.89       10.87     13.93 o 
   4   0  28       47.92       42.41     17.52 o 
   0   1  28        1.99        3.02      9.26 o 
   1   1  28       12.63        6.42      7.48 o 
   2   1  28      244.53      244.54     16.19 o 
   3   1  28       15.15       20.40     10.72 o 
   4   1  28       11.78       21.68     11.52 o 
   0   2  28        8.82        9.71      8.84 o 
   1   2  28       43.11       36.37      7.96 o 
   2   2  28        2.65        2.66      8.75 o 
   3   2  28       29.44       38.47     11.21 o 
   4   2  28       75.47       88.85     17.17 o 
   0   3  28      317.16      351.71     25.10 o 
   1   3  28       21.31        9.56      6.95 o 
   2   3  28       39.48       33.46     10.24 o 
   3   3  28       31.09       31.77     12.15 o 
   4   3  28       15.93        9.05     13.89 o 
   0   4  28       16.29       19.78     15.11 o 
   1   4  28       28.15       24.90      7.83 o 
   2   4  28       18.72       14.62      9.52 o 
   3   4  28       62.50       61.35     19.06 o 
   0   5  28     1058.33     1119.38     43.18 o 
   1   5  28      191.54      193.66     11.61 o 
   2   5  28       41.38       56.11     10.42 o 
   3   5  28       90.12       94.26     13.61 o 
   0   6  28      268.02      284.23     29.49 o 
   1   6  28       72.99       77.56      9.60 o 
   2   6  28      122.19      127.08     12.57 o 
   3   6  28        7.37      -14.50     12.23 o 
   0   7  28        8.81        8.83     16.22 o 
   1   7  28      110.00      122.15     11.48 o 
   2   7  28       14.79        8.93     10.82 o 
   3   7  28      137.78      126.53     20.32 o 
   0   8  28       35.67       26.30     17.20 o 
   1   8  28      245.01      323.97     25.74 o 
   2   8  28       20.43       33.97     10.06 o 
   3   8  28       27.46       37.22     15.93 o 
   0   9  28       40.62       63.77     26.49 o 
   1   9  28       34.62       21.36     14.94 o 
   2   9  28      153.09      169.95     24.33 o 
   0  10  28        5.30       29.78     25.23 o 
   1  10  28       81.97      108.34     16.72 o 
   2  10  28       12.59        9.83      9.13 o 
   0  11  28        3.98       10.92     24.17 o 
   1  11  28        9.30       13.93     13.91 o 
   0  12  28       30.25       21.92     24.74 o 
   1  12  28       99.28      113.06     17.11 o 
   1   0  29       87.12      101.11     19.02 o 
   2   0  29      108.95      123.43     26.82 o 
   3   0  29       44.73       45.20     16.59 o 
   0   1  29        3.30      -16.51      8.25 o 
   1   1  29       87.06       93.53     10.20 o 
   2   1  29      121.63      141.86     14.35 o 
   3   1  29        3.97       11.57     10.67 o 
   0   2  29       31.33       26.10     11.39 o 
   1   2  29       88.56       99.90      9.58 o 
   2   2  29        9.86       -8.52      9.20 o 
   3   2  29      182.30      200.98     17.34 o 
   0   3  29       12.40       32.52     16.74 o 
   1   3  29       81.93       85.44     10.95 o 
   2   3  29       52.18       46.43     11.23 o 
   3   3  29       65.46       78.12     14.42 o 
   0   4  29     1701.68     1815.25     52.94 o 
   1   4  29       32.34       21.90      8.14 o 
   2   4  29        0.55        3.34     12.08 o 
   3   4  29       21.50        8.06     10.38 o 
   0   5  29       39.96       50.77     17.75 o 
   1   5  29       24.42       31.09      8.74 o 
   2   5  29        6.83        2.13      9.61 o 
   3   5  29        4.88       10.62     10.54 o 
   0   6  29      407.02      410.17     28.48 o 
   1   6  29      165.26      152.06     11.47 o 
   2   6  29       41.08       39.24     10.71 o 
   3   6  29       56.55       89.65     34.14 o 
   0   7  29        0.01       12.64     26.70 o 
   1   7  29       65.46       45.36     12.81 o 
   2   7  29       66.25       53.99     13.06 o 
   3   7  29       41.00       45.26     16.41 o 
   0   8  29       36.54       23.81     28.01 o 
   1   8  29       88.09       64.30     15.86 o 
   2   8  29       52.27       54.68     13.15 o 
   0   9  29        6.54       -1.95     17.61 o 
   1   9  29       48.81       46.52     14.53 o 
   2   9  29      148.85      206.77     15.99 o 
   0  10  29       17.24       20.99     25.66 o 
   1  10  29       76.80      118.51     17.36 o 
   0  11  29      204.70      204.49     35.62 o 
   1  11  29        9.58       32.93     17.77 o 
   0   0  30       97.19       91.03     17.83 o 
   1   0  30       33.61       33.90     13.19 o 
   2   0  30       14.45        0.70     14.55 o 
   3   0  30       17.10       17.57     17.19 o 
   0   1  30        0.21      -19.19      9.60 o 
   1   1  30       39.88       36.64      9.47 o 
   2   1  30        8.64       10.14     10.40 o 
   3   1  30       87.26      108.39     14.70 o 
   0   2  30        3.00      -30.54     25.36 o 
   1   2  30       38.24       22.34      9.11 o 
   2   2  30       28.17        7.73     16.22 o 
   3   2  30       31.53       43.00     12.49 o 
   0   3  30      233.47      254.64     24.98 o 
   1   3  30       66.37       77.85     11.06 o 
   2   3  30        0.09       -3.52     10.11 o 
   3   3  30       31.98       41.09     12.63 o 
   0   4  30      117.52      125.86     20.69 o 
   1   4  30       96.75       91.07     10.54 o 
   2   4  30       48.32       31.32     12.74 o 
   3   4  30       29.62       35.48     12.01 o 
   0   5  30      697.34      739.81     80.80 o 
   1   5  30       30.29       34.75      9.31 o 
   2   5  30      110.83      105.42     15.73 o 
   3   5  30      107.02      114.96     17.41 o 
   0   6  30       74.80       51.01     19.49 o 
   1   6  30       49.28       45.11     10.90 o 
   2   6  30      126.03      152.27     14.10 o 
   0   7  30       37.37       31.09     18.26 o 
   1   7  30      100.12      121.66     14.88 o 
   2   7  30      109.09      115.79     13.22 o 
   0   8  30       53.15       65.82     20.05 o 
   1   8  30       48.72       40.63     13.04 o 
   2   8  30       71.14       46.83     12.87 o 
   0   9  30        0.18       -2.41     26.51 o 
   1   9  30       10.86       11.31     19.48 o 
   0  10  30        2.91       10.10     18.01 o 
   1  10  30       95.21      127.53     18.13 o 
   1   0  31       73.58       68.51     15.29 o 
   2   0  31        6.11       -1.85     14.52 o 
   3   0  31      238.76      198.17     25.20 o 
   0   1  31        0.03      -14.17     15.00 o 
   2   1  31       41.63       49.02     12.20 o 
   3   1  31        0.96      -14.71     14.46 o 
   0   2  31       39.01       50.34     17.66 o 
   1   2  31        3.13       -8.51      9.59 o 
   2   2  31        3.55        2.23     10.43 o 
   3   2  31       55.53       39.40     12.84 o 
   0   3  31      258.68      226.48     24.09 o 
   1   3  31        2.14       -5.62      9.25 o 
   2   3  31       11.35        3.81     10.81 o 
   0   4  31        8.24       -4.21     16.15 o 
   1   4  31       25.42       19.39      9.74 o 
   2   4  31       50.47       54.91     14.50 o 
   0   5  31      235.37      277.27     26.43 o 
   1   5  31        0.82       -3.22      9.68 o 
   2   5  31       85.51       95.16     23.13 o 
   0   6  31       12.30      -24.98     19.44 o 
   1   6  31       74.76       83.46     14.17 o 
   2   6  31      174.91      186.59     18.99 o 
   0   7  31        8.53       13.70     18.39 o 
   1   7  31       34.64       31.38     12.99 o 
   2   7  31      159.66      184.85     35.54 o 
   0   8  31        7.20       15.36     18.52 o 
   1   8  31       13.68       18.95     12.63 o 
   0   9  31        3.17       -4.47     16.87 o 
   0   0  32       42.96        5.48     22.25 o 
   1   0  32        0.53       -5.18     13.30 o 
   2   0  32       10.68        9.42     16.54 o 
   0   1  32      180.65      146.53     22.66 o 
   1   1  32       89.82       98.90     13.00 o 
   2   1  32       22.60        8.58     11.78 o 
   0   2  32        5.30      -15.58     16.56 o 
   1   2  32        5.86        5.61     10.41 o 
   2   2  32        0.69      -20.52     10.26 o 
   0   3  32       11.40        0.39     17.06 o 
   1   3  32       15.45        1.77     10.00 o 
   2   3  32      120.15      133.56     18.16 o 
   0   4  32      285.75      327.68     28.32 o 
   1   4  32       38.63       12.75     14.41 o 
   2   4  32       28.00       20.35     13.91 o 
   0   5  32        1.00       -3.49     36.50 o 
   1   5  32       73.95       99.40     17.05 o 
   2   5  32       51.25       54.32     15.06 o 
   0   6  32       62.62       81.76     20.80 o 
   1   6  32      252.58      235.63     17.71 o 
   0   7  32        9.60        3.44     17.43 o 
   1   7  32       65.81       75.14     20.49 o 
   0   8  32       12.75       28.59     19.25 o 
   1   0  33        0.59       -0.92     14.58 o 
   2   0  33       20.25       34.86     18.36 o 
   0   1  33       10.46       -0.38     22.92 o 
   1   1  33       15.04       10.41     10.86 o 
   2   1  33       11.46       -1.15     11.32 o 
   0   2  33       74.27       74.38     26.34 o 
   1   2  33        1.12      -12.24     11.38 o 
   2   2  33       75.33       59.55     13.62 o 
   0   3  33      168.06      165.00     23.57 o 
   1   3  33       17.63        3.13     10.20 o 
   0   4  33        5.60        4.23     17.39 o 
   1   4  33      165.42      128.85     17.95 o 
   0   5  33       29.10       20.76     19.42 o 
   1   5  33      135.98      154.71     18.66 o 
   0   6  33       12.76       16.37     18.81 o 
   1   0  34       38.73       11.30     32.14 o 
   0   1  34       77.54       81.95     29.65 o 
   1   1  34        7.93       -0.86     11.08 o 
   0   2  34       99.24       71.45     28.79 o 
   1   2  34        2.26        7.82     12.19 o 
   0   3  34       34.90        4.95     21.13 o 
                                                 
